# Supplementary material for: A Three-Gene Interferon Signature Predicts Sustained Complete Remission in Pediatric AML Patients
Source: Cancers (Basel). 2026 Apr 29;18(9):1423. doi: 10.3390/cancers18091423 (PMC13162913; doi:10.3390/cancers18091423)
Supplement: Supplementary file 1 [file cancers-18-01423-s001.zip]

Archive with 10 entries (9 files):
- cancers-4233120-supplementary-files/
- cancers-4233120-supplementary-files/Supplementary File 1.xlsx
- cancers-4233120-supplementary-files/Supplementary File 2.xlsx
- cancers-4233120-supplementary-files/Supplementary File 3.xlsx
- cancers-4233120-supplementary-files/Supplementary File 4.xlsx
- cancers-4233120-supplementary-files/Supplementary File 5.xlsx
- cancers-4233120-supplementary-files/Supplementary File 6.xlsx
- cancers-4233120-supplementary-files/Supplementary File 7.xlsx
- cancers-4233120-supplementary-files/Supplementary File 8.xlsx
- cancers-4233120-supplementary-figures.pdf
