# Supplementary material for: A Three-Gene Interferon Signature Predicts Sustained Complete Remission in Pediatric AML Patients
Source: Cancers (Basel). 2026 Apr 29;18(9):1423. doi: 10.3390/cancers18091423 (PMC13162913; doi:10.3390/cancers18091423)
Supplement: Supplementary file 1 [file cancers-18-01423-s001.zip › cancers-4233120-supplementary-files/Supplementary File 3.xlsx]

## Sheet: Antibodies
Supplementary File 3: Extracellular and intracellular antibodies used in flow cytometry analysis.
Extracellular Antibodies:
Specificity	Fluorophore	Cat#	Company	Volume/Test (µL)	RRID
CD223 (Lag-3)	BUV395	745640	BD OptiBuild™	5	RRID:AB_2743137
CD4	BUV661	612963	BD HorizonTM	1.5	RRID:AB_2870238
CD279	BUV737	612791	BD HorizonTM	2.5	RRID:AB_2870118
CD8	BUV805	612889	BD HorizonTM	1.25	RRID:AB_2833078
CD62L	BV421	563862	BD HorizonTM	1.25	RRID:AB_2738455
CD107a	BV510	563078	BD HorizonTM	5	RRID:AB_2737992
CD34	BV605	745247	BD OptiBuild™	5	RRID:AB_2742832
CD19	BV650	563226	BD HorizonTM	1.25	RRID:AB_2744313
(CD366) Tim 3	BV711	565566	BD HorizonTM	2.5	RRID:AB_2744370
CD45	BV786	563716	BD HorizonTM	1.5	RRID:AB_2716864
CD45RA	PE-CF594	562298	BD HorizonTM	1.25	RRID:AB_11154413
CD56	PE-Cy5.5	35-0567-42	eBiosciences	0.75	RRID:AB_11217683
CD25	PE-Cy7	557741	BD PharmingenTM	3	RRID:AB_396847
CD127	AF647	558598	BD PharmingenTM	7	RRID:AB_647113
CD197 (CCR7)	AF700	561143	BD PharmingenTM	3	RRID:AB_10562031
CD3	APC-Cy7	557832	BD PharmingenTM	3	RRID:AB_396890
Intracellular Antibodies:
Specificity	Fluorophore	Cat#	Company	Volume/Test (µL)	RRID
IFN-γ	FITC	554551	BD PharmingenTM	5	RRID:AB_395473
TCF7(TCF1)	RB705	570635	BD HorizonTM	5	RRID:AB_3685913
FOXP3	PE	560852	BD PharmingenTM	5	RRID:AB_10563418
