# Supplementary material for: A Three-Gene Interferon Signature Predicts Sustained Complete Remission in Pediatric AML Patients
Source: Cancers (Basel). 2026 Apr 29;18(9):1423. doi: 10.3390/cancers18091423 (PMC13162913; doi:10.3390/cancers18091423)
Supplement: Supplementary file 1 [file cancers-18-01423-s001.zip › cancers-4233120-supplementary-files/Supplementary File 6.xlsx]

## Sheet: DEGs-Internal Validation Cohort
Supplementary File 6: DEGs in the sustained-CR Group identified by mRNA-Seq in the Internal Validation Cohort (n=7). P-value <0.05.
	logFC	AveExpr	t	P.Value	adj.P.Val	B
SHH	-4.81921	2.06538	-12.7621	2.36315334701227e-06	0.0358656	2.54437
PRRG1	-3.90475	1.67346	-10.1182	1.23534306713294e-05	0.093744	1.9417
NTN5	3.84322	2.19612	8.81402	3.23389631770243e-05	0.163603	1.50612
CTSG	-7.06258	7.7356	-8.29859	4.89258027002576e-05	0.17389	1.2985
RPL23P8	-3.18485	7.42816	-8.10407	5.75190511419323e-05	0.17389	1.21401
ALDH1A3	-4.70328	2.01569	-7.59636	8.91086962777657e-05	0.17389	0.976035
ENPP3	5.20112	3.83372	7.53997	9.36822193014115e-05	0.17389	0.94795
C7orf61	3.25663	2.72259	7.35452	0.00011068	0.17389	0.853105
CRISP3	-6.95271	3.81022	-7.31705	0.000114518	0.17389	0.833469
MECOM	-7.74469	3.81915	-7.31651	0.000114575	0.17389	0.833183
SPIRE2	3.46009	2.31053	6.99114	0.00015495	0.192865	0.65571
KIR3DL2	3.15528	1.80302	6.926	0.000164817	0.192865	0.618628
BCKDHA	3.00257	2.04909	6.92356	0.000165201	0.192865	0.617226
FXYD7	2.92856	1.67346	6.82591	0.000181372	0.19662	0.560606
KRT72	4.12481	3.13101	6.47998	0.000254599	0.257603	0.349914
MMRN1	-3.19923	8.89588	-6.18562	0.000343397	0.325733	0.15753
RDH16	3.01635	2.05696	6.00148	0.000416235	0.359315	0.030685
PDE9A	3.25278	3.05372	5.93855	0.000444938	0.359315	-0.0138541
CILP	3.09535	2.29709	5.80125	0.0005155	0.359315	-0.113189
POTEF	3.0846	3.48594	5.76905	0.00053379	0.359315	-0.13692
LINC00511	1.79248	1.02428	5.69246	0.000580251	0.359315	-0.194041
POTEG	3.38771	2.26917	5.69116	0.000581078	0.359315	-0.19502
ATP2B3	2.17856	1.24489	5.66252	0.000599611	0.359315	-0.216626
SCGB2B2	2.24432	1.28247	5.6475	0.000609597	0.359315	-0.228017
AMY2B	1.92626	7.73562	5.58552	0.000652787	0.359315	-0.275407
IL5RA	6.39964	6.31603	5.58167	0.000655581	0.359315	-0.278374
CAMP	-4.6355	7.1008	-5.57916	0.000657407	0.359315	-0.280305
MOCS1	-2.35894	1.01097	-5.50445	0.000714476	0.359315	-0.338366
PLIN1	2.09808	1.1989	5.47436	0.000738991	0.359315	-0.362017
CNR1	2.05435	1.50725	5.45808	0.000752639	0.359315	-0.374876
SYNM	-2.26622	4.39635	-5.41904	0.00078652	0.359315	-0.405899
SIPA1L1	2.46175	8.58027	5.41079	0.000793891	0.359315	-0.412486
EDN1	2.45345	1.40197	5.40774	0.000796639	0.359315	-0.414928
BEST3	-2.9443	1.26184	-5.39858	0.000804948	0.359315	-0.422264
FCGBP	5.23325	4.90873	5.32621	0.000874053	0.378539	-0.480722
FOXC1	-4.68595	2.58874	-5.30043	0.000900228	0.378539	-0.501765
FNDC11	3.59	2.7181	5.27882	0.000922841	0.378539	-0.519497
GLRB	-5.1169	2.94296	-5.24982	0.000954177	0.381093	-0.543421
PEG10	-1.80788	2.83201	-5.20843	0.00100095	0.389524	-0.577824
KLHL31	2.5748	1.47132	5.14351	0.00107949	0.405523	-0.632398
RPL13AP5	-4.38466	11.3807	-5.11129	0.00112098	0.405523	-0.659769
UGGT2	-4.45819	3.84938	-5.10175	0.0011336	0.405523	-0.667911
DPP10	-4.20527	2.1985	-5.0903	0.00114894	0.405523	-0.677696
CRISPLD2	3.2807	7.161	4.98925	0.00129479	0.440166	-0.765132
GRAMD1B	-3.26751	6.49437	-4.98259	0.0013051	0.440166	-0.770964
S100A1	-4.90808	3.47643	-4.94894	0.00135856	0.448235	-0.800535
GPR160	-2.21158	7.2878	-4.8641	0.00150435	0.485416	-0.876027
AMDHD1	2.58465	3.20025	4.8407	0.00154753	0.485416	-0.897084
AGBL3	2.44532	4.94528	4.78638	0.00165309	0.485416	-0.946353
BBS5	1.54243	4.22952	4.77497	0.00167626	0.485416	-0.956778
DLGAP2	5.06385	4.08862	4.77363	0.00167899	0.485416	-0.957997
ERRFI1	-3.0618	1.95844	-4.77323	0.00167982	0.485416	-0.958367
HTR1F	-5.79367	4.12924	-4.74363	0.00174173	0.485416	-0.985523
DNAH8	5.15252	3.71828	4.73547	0.00175923	0.485416	-0.993034
HOXA5	-4.44081	2.54944	-4.72434	0.00178342	0.485416	-1.00331
MEIS2	4.05123	3.08896	4.72085	0.00179109	0.485416	-1.00653
DRD4	2.07478	1.85225	4.68112	0.00188089	0.492306	-1.04342
GNAZ	-3.4359	2.51501	-4.66329	0.00192276	0.492306	-1.06007
ADAMTS9	-5.30529	2.2737	-4.65897	0.00193306	0.492306	-1.0641
BASP1	-3.89066	7.33782	-4.65348	0.00194626	0.492306	-1.06926
GLIS3	4.30358	2.45919	4.61937	0.00203036	0.498838	-1.10133
ITGA3	3.10594	3.63648	4.61643	0.00203782	0.498838	-1.10411
TEX22	1.99453	5.47118	4.53602	0.00225319	0.535334	-1.18067
PHLDB3	2.02261	6.86394	4.53414	0.00225852	0.535334	-1.18248
HRC	-2.79744	1.1989	-4.52217	0.00229272	0.535334	-1.19398
NT5DC3	3.55497	7.02399	4.50684	0.00233739	0.537086	-1.20875
TP73	-2.88032	4.10739	-4.49056	0.00238588	0.537086	-1.2245
PTPRU	-4.14467	2.17253	-4.48378	0.00240639	0.537086	-1.23107
LUM	-2.97803	2.50302	-4.4642	0.00246671	0.54257	-1.2501
SCN1B	2.76517	5.78254	4.44356	0.0025321	0.544344	-1.27024
LAT	2.28376	4.14094	4.39969	0.00267742	0.544344	-1.3133
CD96	3.45926	9.11419	4.39217	0.00270324	0.544344	-1.32072
IZUMO4	1.91711	5.93965	4.38687	0.00272161	0.544344	-1.32596
AGAP5	1.89624	1.08357	4.38682	0.00272179	0.544344	-1.32601
KAZN	-2.98911	4.48449	-4.38193	0.00273886	0.544344	-1.33085
PF4	-3.51958	4.30087	-4.38159	0.00274002	0.544344	-1.33118
ACER2	-1.53705	3.16778	-4.34422	0.00287438	0.544344	-1.36829
CYP2D6	1.70242	3.36279	4.31383	0.00298898	0.544344	-1.39868
TRIM50	2.03232	1.16133	4.31301	0.0029921	0.544344	-1.3995
HOXA10	-5.51565	4.05257	-4.31155	0.00299775	0.544344	-1.40097
CYB5R2	-4.55494	3.34836	-4.30585	0.00301987	0.544344	-1.40669
MS4A2	5.60772	6.4425	4.29185	0.00307491	0.544344	-1.42076
NNMT	-3.22163	2.85742	-4.28704	0.00309411	0.544344	-1.42561
A1BG-AS1	3.58733	5.20983	4.27007	0.00316275	0.544344	-1.44274
ZNF436-AS1	2.63549	4.86493	4.26776	0.00317222	0.544344	-1.44507
SNORD101	-2.67883	2.54431	-4.25363	0.00323086	0.544344	-1.45939
ASAP3	1.97387	1.46126	4.25094	0.00324215	0.544344	-1.46212
FOXP3	3.11886	2.31053	4.23857	0.00329465	0.544344	-1.47468
FAM180B	3.11994	2.78282	4.23621	0.00330479	0.544344	-1.47709
MAK	2.7887	1.59355	4.22942	0.00333412	0.544344	-1.48401
CALML6	2.29248	2.30999	4.22201	0.0033664	0.544344	-1.49156
POU6F1	2.04322	6.10428	4.22063	0.00337248	0.544344	-1.49297
NBPF3	3.81635	4.8164	4.18472	0.00353427	0.544344	-1.52975
CLGN	-3.48144	2.46877	-4.18405	0.00353734	0.544344	-1.53043
C12orf42	3.15636	3.19361	4.16344	0.00363412	0.544344	-1.55166
TXNIP	2.07529	13.07	4.14531	0.00372159	0.544344	-1.5704
HCAR2	-2.66198	4.71992	-4.14299	0.00373293	0.544344	-1.5728
FER1L5	1.62296	0.927408	4.13309	0.00378186	0.544344	-1.58307
SLCO5A1	5.03734	5.18078	4.13181	0.0037882	0.544344	-1.58439
ESPN	-2.93602	4.16836	-4.13103	0.00379208	0.544344	-1.5852
RNASE3	-4.19183	8.26091	-4.13047	0.00379488	0.544344	-1.58578
CPAMD8	5.57174	5.02504	4.12889	0.00380279	0.544344	-1.58742
DUSP23	-1.4419	8.38642	-4.12588	0.00381789	0.544344	-1.59055
VWA3A	1.87296	1.07026	4.12018	0.00384666	0.544344	-1.59648
TRIM74	1.88853	4.17889	4.11845	0.00385542	0.544344	-1.59827
RPL26	-1.94704	10.2855	-4.11767	0.00385937	0.544344	-1.59908
SYBU	1.79248	1.02428	4.11008	0.00389818	0.544344	-1.60699
HPD	-3.44359	2.55631	-4.09989	0.00395096	0.544344	-1.61762
TCEA3	3.59382	4.06107	4.09577	0.00397254	0.544344	-1.62193
VIPR1	2.18913	6.36338	4.09213	0.00399166	0.544344	-1.62573
STK32B	2.71719	6.70214	4.07774	0.00406838	0.544344	-1.6408
TBC1D30	1.76467	2.87004	4.06947	0.00411316	0.544344	-1.64947
NR5A2	2.80358	1.60205	4.06621	0.00413096	0.544344	-1.6529
CNNM1	-3.38503	1.95073	-4.06261	0.0041507	0.544344	-1.65668
C11orf96	-2.77443	1.76952	-4.0548	0.00419395	0.544344	-1.6649
DET1	1.77594	4.77662	4.05123	0.00421384	0.544344	-1.66865
TPSG1	3.67597	2.76722	4.04681	0.00423864	0.544344	-1.67331
NGEF	2.29248	1.30999	4.0445	0.00425167	0.544344	-1.67575
PTPRG	-2.38998	1.02428	-4.0387	0.00428455	0.544344	-1.68187
BRI3BP	-1.91463	9.5464	-4.0353	0.00430397	0.544344	-1.68546
ADGRD2	3.89111	2.75181	4.01064	0.00444765	0.557867	-1.71157
TEX21P	1.69004	3.23486	3.99541	0.00453899	0.561475	-1.72776
SNAPC1	-2.01604	6.43018	-3.98924	0.00457658	0.561475	-1.73433
CALD1	-3.07627	1.3184	-3.98585	0.00459736	0.561475	-1.73794
SYT6	-2.67821	1.3978	-3.98147	0.00462439	0.561475	-1.74262
TTLL6	3.85363	3.30938	3.95706	0.00477809	0.561901	-1.76871
LTA	2.96854	3.22463	3.9497	0.00482553	0.561901	-1.77661
COL4A5	-3.57144	2.03062	-3.9423	0.00487375	0.561901	-1.78455
KLK14	2.04248	1.16713	3.93423	0.00492692	0.561901	-1.79323
MORN3	2.08285	3.91351	3.93339	0.00493249	0.561901	-1.79414
CACNA1H	2.87372	5.44171	3.93129	0.00494639	0.561901	-1.79639
EXOC3L1	2.37011	1.68768	3.91841	0.00503293	0.561901	-1.81027
FHIT	1.91381	6.25968	3.90612	0.00511704	0.561901	-1.82355
TNNT1	-5.9224	4.92873	-3.89773	0.00517528	0.561901	-1.83263
MAP4	1.43971	9.86025	3.89715	0.00517933	0.561901	-1.83325
PBX4	2.01279	5.45695	3.89651	0.00518383	0.561901	-1.83395
NRP2	3.73824	4.07192	3.88959	0.00523249	0.561901	-1.84145
CYTH1	1.4961	10.7002	3.88403	0.00527195	0.561901	-1.84748
GBP2	1.87933	9.43324	3.88045	0.00529756	0.561901	-1.85137
PDLIM1	2.12412	10.2983	3.8795	0.00530437	0.561901	-1.8524
NCALD	3.20256	6.2584	3.87359	0.00534695	0.561901	-1.85882
TPSB2	7.32828	9.09927	3.87286	0.00535226	0.561901	-1.85962
INTU	-4.20199	2.69709	-3.86994	0.00537347	0.561901	-1.86279
HMGN5	-2.7117	5.66601	-3.86541	0.00540651	0.561901	-1.86772
RAI14	-4.00282	2.36173	-3.8645	0.00541318	0.561901	-1.86871
CP	-2.41995	4.40757	-3.85687	0.00546948	0.561901	-1.87703
TRIM34	1.29248	0.738561	3.85553	0.00547944	0.561901	-1.87849
SLC22A1	1.29248	0.738561	3.85553	0.00547944	0.561901	-1.87849
P3H2	-1.79744	0.770331	-3.84862	0.00553108	0.562169	-1.88604
B3GNT4	-2.2664	1.47132	-3.84529	0.00555613	0.562169	-1.88967
LRRC29	1.71923	4.96215	3.83782	0.00561282	0.564144	-1.89785
HBEGF	-3.5976	7.07008	-3.82207	0.00573435	0.568726	-1.9151
IGLON5	-2.67032	1.54066	-3.82016	0.00574931	0.568726	-1.9172
TPSAB1	7.10109	9.2702	3.81741	0.00577083	0.568726	-1.92021
ZNF579	1.78355	6.49159	3.80336	0.00588246	0.5698	-1.93567
SRGN	-2.22962	12.6721	-3.80019	0.00590795	0.5698	-1.93916
TSPAN7	3.26306	6.47517	3.79828	0.00592335	0.5698	-1.94126
ALDH3B2	1.89624	1.08357	3.78157	0.00606014	0.5698	-1.9597
NRCAM	4.70882	2.69075	3.77016	0.00615547	0.5698	-1.97231
LAT2	-2.82147	9.81593	-3.7653	0.00619657	0.5698	-1.9777
BTBD9	1.53578	7.12652	3.76133	0.00623034	0.5698	-1.98209
RPL36	-1.19758	13.0727	-3.75985	0.006243	0.5698	-1.98373
C2CD6	-2.84119	1.21765	-3.75736	0.00626436	0.5698	-1.9865
IGSF8	1.46526	8.71351	3.7542	0.0062915	0.5698	-1.99
PTGDR	3.02949	2.3978	3.75206	0.00631002	0.5698	-1.99238
PACS1	1.64064	9.52424	3.74091	0.0064073	0.5698	-2.00477
LETM2	1.59035	5.08264	3.74075	0.00640874	0.5698	-2.00495
FAM156A	1.6018	5.26071	3.72913	0.00651192	0.5698	-2.01789
CCNI2	2.8248	1.61417	3.72666	0.00653399	0.5698	-2.02063
HSPA4L	-2.79721	2.42553	-3.72186	0.00657729	0.5698	-2.02599
PCDH18	-2.44662	1.04855	-3.72061	0.00658867	0.5698	-2.02739
ID2	-1.7277	8.364	-3.72008	0.00659342	0.5698	-2.02798
MAT2A	1.20866	12.0418	3.71969	0.00659696	0.5698	-2.02841
SMOC1	-1.19499	0.512138	-3.71441	0.00664508	0.5698	-2.03431
ABCC9	-1.19499	0.512138	-3.71441	0.00664508	0.5698	-2.03431
TCP10L	1.39624	0.797852	3.71407	0.0066482	0.5698	-2.03469
ESF1	-1.17486	7.28574	-3.71101	0.00667629	0.5698	-2.03811
KCTD7	1.95352	6.8975	3.70058	0.00677294	0.5698	-2.04978
SUCNR1	3.68844	7.62759	3.69985	0.00677976	0.5698	-2.0506
FHL1	2.05278	8.0425	3.69528	0.0068227	0.5698	-2.05572
RHBDL1	2.47697	4.30622	3.69145	0.00685888	0.5698	-2.06002
UQCR11	-1.60442	7.4688	-3.68993	0.00687322	0.5698	-2.06172
BOLA3	-1.49895	6.59101	-3.68821	0.00688962	0.5698	-2.06365
DNAH14	-4.72866	4.63575	-3.68627	0.00690803	0.5698	-2.06582
SNORA71B	-1.34084	2.92273	-3.67396	0.0070266	0.576447	-2.07966
TAS2R14	1.37321	4.84879	3.66759	0.0070888	0.577385	-2.08683
BOLA2	2.2258	1.93855	3.66501	0.00711412	0.577385	-2.08973
FAM166B	3.25336	2.85906	3.64604	0.00730363	0.579418	-2.11114
SLC2A10	-3.72664	1.59713	-3.64481	0.00731611	0.579418	-2.11253
CGREF1	-3.67031	3.15347	-3.64359	0.00732844	0.579418	-2.1139
SEC11C	-1.77199	7.41366	-3.64128	0.00735199	0.579418	-2.11652
MIR93	2.48517	2.08676	3.64011	0.0073639	0.579418	-2.11783
FAM171B	-5.34858	4.3946	-3.63823	0.0073832	0.579418	-2.11997
APLNR	-1.87288	1.1989	-3.63008	0.00746725	0.579418	-2.1292
HOXA9	-5.74858	4.1904	-3.62952	0.00747304	0.579418	-2.12983
AZU1	-2.02754	12.943	-3.62499	0.00752025	0.579418	-2.13496
CTNNBL1	1.32826	9.39471	3.6209	0.00756313	0.579418	-2.1396
ANKRD24	2.47034	2.1856	3.61253	0.00765167	0.579418	-2.1491
ZNF334	-2.64195	3.7461	-3.61179	0.00765957	0.579418	-2.14994
DRICH1	2.02791	3.48457	3.61136	0.00766411	0.579418	-2.15043
TAS2R20	1.76438	3.06486	3.60695	0.0077113	0.579418	-2.15544
CAMSAP2	1.64971	3.67591	3.60144	0.0077707	0.579418	-2.16171
CSRP2	5.08205	3.678	3.59805	0.0078075	0.579418	-2.16556
TPSD1	6.36192	7.55701	3.59633	0.00782627	0.579418	-2.16753
ERAS	2.82879	1.61645	3.59632	0.00782637	0.579418	-2.16754
PPP1R32	1.80948	5.36544	3.57754	0.00803415	0.589415	-2.18896
DPEP3	2.5171	2.77168	3.57214	0.00809499	0.589415	-2.19513
MLF1	-3.81729	2.67846	-3.57142	0.00810315	0.589415	-2.19595
DEPDC7	3.62016	5.92528	3.57022	0.00811674	0.589415	-2.19732
LSR	2.6252	4.19239	3.56461	0.00818071	0.589876	-2.20375
SRPK3	1.41134	3.3348	3.55856	0.0082502	0.589876	-2.21067
WIPF3	4.57102	3.27868	3.5562	0.00827745	0.589876	-2.21337
ACER1	1.79248	1.02428	3.55106	0.00833727	0.589876	-2.21927
SOX7	1.79248	1.02428	3.55106	0.00833727	0.589876	-2.21927
INSRR	2.09158	1.19519	3.54462	0.00841279	0.589876	-2.22665
CLEC2A	-4.08225	1.74953	-3.54349	0.00842612	0.589876	-2.22795
ASPH	-1.30941	9.09668	-3.54282	0.00843402	0.589876	-2.22872
CACNA1I	2.85362	4.56643	3.53744	0.00849789	0.590838	-2.2349
CLSTN2	-6.1684	2.6436	-3.53512	0.00852564	0.590838	-2.23758
EVC2	3.92476	3.77104	3.53091	0.0085761	0.590999	-2.24241
PPBP	-2.5993	5.7327	-3.52844	0.00860583	0.590999	-2.24525
ST6GALNAC2	2.56556	3.40182	3.52279	0.00867444	0.592996	-2.25176
FABP4	-3.18872	1.76284	-3.51938	0.00871611	0.592996	-2.2557
ITGB4	3.69411	5.77001	3.51107	0.00881845	0.592996	-2.26528
SEMA3G	-2.23702	3.34641	-3.50992	0.00883273	0.592996	-2.2666
TCAP	1.80894	5.51879	3.50876	0.00884711	0.592996	-2.26794
UNC79	2.48802	1.75506	3.50533	0.00888992	0.592996	-2.2719
SLC22A11	1.47672	0.843842	3.50385	0.00890842	0.592996	-2.27361
TMPRSS5	1.89728	3.27914	3.4991	0.00896815	0.594365	-2.2791
SGK3	-1.55451	8.64741	-3.4941	0.00903156	0.595965	-2.28489
OSM	-3.08128	8.21319	-3.4907	0.0090749	0.596232	-2.28882
DLGAP4	1.37886	8.61868	3.48363	0.00916571	0.599604	-2.297
KCNMB4	3.91309	4.06667	3.47648	0.0092586	0.600848	-2.30529
HOXA3	-4.01464	2.3668	-3.47608	0.00926392	0.600848	-2.30577
NUCB2	-1.70005	10.8197	-3.46515	0.00940797	0.604811	-2.31846
KHDRBS2	-1.46838	2.51987	-3.46269	0.00944064	0.604811	-2.32131
GLUD2	-2.92308	5.70278	-3.45959	0.00948213	0.604811	-2.32492
CHRDL1	-2.95344	1.84624	-3.4566	0.00952219	0.604811	-2.32839
MEIOC	-3.34735	1.93458	-3.45265	0.00957553	0.604811	-2.33299
TBL1X	1.2729	8.01519	3.45141	0.00959238	0.604811	-2.33444
BCAS3	1.24853	7.2542	3.45017	0.00960925	0.604811	-2.33588
PPM1B	1.03851	7.89197	3.44748	0.00964583	0.604811	-2.33901
CDHR2	1.7732	2.54158	3.44469	0.009684	0.604811	-2.34226
MAML2	1.87779	6.8731	3.44181	0.00972352	0.604811	-2.34562
ZFAND3	1.14697	8.62951	3.4376	0.00978168	0.605945	-2.35053
OR13A1	2.32673	1.66289	3.43287	0.00984742	0.607538	-2.35605
FANK1	1.88361	3.64316	3.42634	0.00993891	0.60914	-2.36368
RASAL2	-2.23993	5.83348	-3.4253	0.00995366	0.60914	-2.3649
CHSY1	-1.17064	9.43616	-3.40568	0.0102346	0.623611	-2.38786
SNORD100	-1.30226	4.37246	-3.40286	0.0102758	0.623611	-2.39117
SLC26A1	2.0222	2.15554	3.39801	0.0103468	0.623611	-2.39686
CDK15	3.79914	4.53343	3.39749	0.0103545	0.623611	-2.39747
EDA2R	-2.90773	4.18112	-3.39275	0.0104245	0.625343	-2.40303
MPPED2	-4.42525	2.72702	-3.37815	0.0106434	0.635	-2.4202
HNMT	-3.90716	4.15866	-3.37375	0.0107103	0.635	-2.42538
GIMAP5	2.90819	4.10246	3.3737	0.0107109	0.635	-2.42543
TUSC1	-4.44176	3.75169	-3.37092	0.0107535	0.63504	-2.4287
NBPF15	2.05682	5.86309	3.36565	0.0108346	0.636514	-2.43492
WASH5P	2.86086	4.57908	3.36386	0.0108623	0.636514	-2.43703
ZNF837	1.47093	4.00448	3.35507	0.0109994	0.639663	-2.4474
IL6R	-1.91213	10.2263	-3.35501	0.0110003	0.639663	-2.44747
ING2	-1.38797	7.09076	-3.35164	0.0110533	0.64029	-2.45145
DOCK1	-4.88244	3.87479	-3.34866	0.0111005	0.640577	-2.45497
PPARD	1.27546	6.90324	3.34597	0.0111432	0.640606	-2.45815
PROX2	-2.71069	2.63845	-3.34073	0.0112269	0.642539	-2.46435
CT45A1	-3.05664	1.30999	-3.33775	0.0112748	0.642539	-2.46787
PTH2R	2.73479	7.04281	3.33596	0.0113038	0.642539	-2.47
ZFC3H1	1.38612	10.1141	3.32262	0.0115215	0.652469	-2.4858
ZNF540	2.12238	3.48191	3.3154	0.0116412	0.656646	-2.49436
GBP1	2.64611	6.89072	3.30738	0.0117758	0.656646	-2.50389
MS4A14	1.85687	6.00537	3.3023	0.0118618	0.656646	-2.50993
TRAPPC2B	-1.16556	5.42383	-3.30051	0.0118923	0.656646	-2.51206
TMEM41B	1.21615	7.69845	3.3	0.011901	0.656646	-2.51266
RPS8	-1.12143	15.0004	-3.29913	0.011916	0.656646	-2.5137
RNF112	2.88549	2.58464	3.2982	0.0119317	0.656646	-2.5148
TMEM38B	-1.27631	6.61524	-3.29653	0.0119604	0.656646	-2.51679
TAS2R10	1.93587	1.43955	3.29374	0.0120085	0.656646	-2.52012
PITPNC1	1.55358	7.80057	3.29261	0.0120279	0.656646	-2.52146
CARD10	3.64554	2.08316	3.27946	0.0122572	0.664513	-2.53713
LIFR	-2.42357	1.43491	-3.27933	0.0122596	0.664513	-2.53729
DIP2C	1.40176	3.7578	3.27507	0.0123348	0.66547	-2.54237
SMAGP	2.10917	5.1752	3.27337	0.0123649	0.66547	-2.5444
MAP3K13	-2.37069	5.52953	-3.27005	0.0124241	0.666292	-2.54836
GCNT2	-1.65214	6.39015	-3.26287	0.0125533	0.667155	-2.55695
CRTC1	1.58594	7.94586	3.26197	0.0125694	0.667155	-2.55802
RNF157	2.65431	5.42747	3.26183	0.0125721	0.667155	-2.55819
MYOM1	1.53299	4.82658	3.25893	0.0126246	0.667611	-2.56166
CD74	1.12427	14.5199	3.25401	0.0127143	0.668736	-2.56754
PARP3	-1.56227	7.54014	-3.25293	0.012734	0.668736	-2.56883
WBP11P1	-1.47181	2.46126	-3.24785	0.0128277	0.671331	-2.57492
B3GNT7	-3.4792	6.29141	-3.24207	0.012935	0.674621	-2.58185
SNRPD2	-1.46814	10.7713	-3.23843	0.0130031	0.675196	-2.58621
RPS24	-1.32372	13.9784	-3.23546	0.0130589	0.675196	-2.58977
NEK6	-1.4196	8.31567	-3.23437	0.0130795	0.675196	-2.59108
TRH	6.75558	9.57841	3.23126	0.0131383	0.675934	-2.59482
PLA2R1	-2.0523	1.12956	-3.22822	0.0131961	0.676613	-2.59847
CDK2AP1	-1.52558	9.20944	-3.21464	0.0134574	0.685576	-2.61478
SOX13	2.54054	2.89238	3.21259	0.0134973	0.685576	-2.61724
GALNT8	1.91099	1.42533	3.21135	0.0135215	0.685576	-2.61874
UBXN8	-1.29936	6.44801	-3.20681	0.0136106	0.685576	-2.6242
KCNJ5	2.69277	2.47451	3.20679	0.0136111	0.685576	-2.62423
SCAP	1.06574	9.76634	3.20084	0.0137288	0.685576	-2.6314
MEIS1	-6.4413	5.50914	-3.20072	0.0137311	0.685576	-2.63154
SORBS3	1.37562	7.81611	3.19646	0.013816	0.685576	-2.63668
NKX6-3	1.74715	1.3317	3.19346	0.0138762	0.685576	-2.6403
SELENOP	-3.84548	4.57285	-3.19195	0.0139065	0.685576	-2.64212
KIR2DL3	1.86565	1.73275	3.19171	0.0139113	0.685576	-2.64241
SNTB1	-1.27292	8.70422	-3.18753	0.0139959	0.685576	-2.64745
PABPC3	-1.38304	7.86867	-3.18713	0.0140039	0.685576	-2.64793
SYCP3	2.057	2.5654	3.18081	0.0141327	0.685576	-2.65556
PARP12	1.56561	9.30536	3.17993	0.0141509	0.685576	-2.65663
COPS9	-1.78889	8.50701	-3.1737	0.0142793	0.685576	-2.66416
JAG1	-4.78021	6.00688	-3.17196	0.0143153	0.685576	-2.66627
GPRC5C	-2.18355	4.53549	-3.16882	0.0143807	0.685576	-2.67006
AIF1	-2.60039	10.1406	-3.16658	0.0144275	0.685576	-2.67278
NTN1	4.37237	5.97112	3.15935	0.0145798	0.685576	-2.68153
KLF16	1.04924	9.51767	3.15762	0.0146163	0.685576	-2.68362
B4GALNT4	2.59443	2.1492	3.15754	0.0146181	0.685576	-2.68372
ANXA8	3.03644	3.6794	3.15488	0.0146746	0.685576	-2.68694
FUT1	1.51277	4.99575	3.15366	0.0147007	0.685576	-2.68842
HMGB3	-2.16511	8.14186	-3.15322	0.01471	0.685576	-2.68895
BLOC1S3	1.21887	7.16358	3.15248	0.0147259	0.685576	-2.68985
TMEM140	2.89078	6.08092	3.1509	0.0147597	0.685576	-2.69176
KLRC2	2.74859	1.57062	3.15035	0.0147715	0.685576	-2.69243
CYP4F2	3.29868	5.97398	3.15014	0.0147761	0.685576	-2.69269
FAM107B	-2.23477	10.8707	-3.13092	0.0151949	0.685576	-2.71602
MAP3K3	1.01636	9.53772	3.12805	0.0152585	0.685576	-2.71951
CCND1	3.45947	4.46058	3.12604	0.0153033	0.685576	-2.72196
SMG9	0.982058	8.60659	3.118	0.0154834	0.685576	-2.73173
HLA-H	1.63332	8.15793	3.11763	0.0154919	0.685576	-2.73219
PLXNA3	2.316	8.18243	3.11487	0.0155543	0.685576	-2.73555
MAF	1.93734	5.61179	3.11429	0.0155674	0.685576	-2.73625
PAK6	2.33608	4.02	3.11418	0.0155699	0.685576	-2.73638
NSRP1	-1.18044	7.88971	-3.11372	0.0155804	0.685576	-2.73695
GADD45G	-2.54373	3.94252	-3.11344	0.0155867	0.685576	-2.73728
ITM2B	1.5758	11.996	3.11038	0.0156564	0.685576	-2.74101
RPS21	-1.00582	13.3931	-3.10601	0.0157565	0.685576	-2.74634
DEGS1	-1.26615	9.07639	-3.10487	0.0157827	0.685576	-2.74773
NOP16	-1.16519	8.40536	-3.10411	0.0158001	0.685576	-2.74865
HNRNPA1	1.49139	13.7787	3.10321	0.0158209	0.685576	-2.74975
NEB	1.34366	4.73677	3.10147	0.0158611	0.685576	-2.75187
TRNT1	1.37989	7.75851	3.10009	0.0158933	0.685576	-2.75356
CDKL3	1.53174	2.07026	3.09999	0.0158954	0.685576	-2.75367
TOE1	-1.16093	7.83366	-3.09048	0.0161176	0.685576	-2.76528
WASF3	-3.25462	1.97532	-3.08916	0.0161487	0.685576	-2.7669
HES1	-2.63077	1.62747	-3.08915	0.0161489	0.685576	-2.76691
TEX9	1.69407	4.60217	3.08745	0.0161892	0.685576	-2.76899
MAP3K14	1.30576	7.91398	3.08622	0.0162182	0.685576	-2.77048
BCL2L10	-4.4244	1.89617	-3.08517	0.0162432	0.685576	-2.77178
CTXN1	3.62856	2.07346	3.08227	0.0163122	0.685576	-2.77532
HOXA4	-2.54827	1.84212	-3.07851	0.016402	0.685576	-2.77991
GP6	-2.43003	1.68768	-3.07554	0.0164735	0.685576	-2.78355
PROS1	-3.22854	3.0299	-3.07403	0.0165099	0.685576	-2.7854
UFC1	-1.21614	10.587	-3.06901	0.0166314	0.685576	-2.79153
AMDHD2	1.17624	8.55695	3.06822	0.0166507	0.685576	-2.7925
KHDRBS3	-1.88669	2.7473	-3.06801	0.0166559	0.685576	-2.79276
RUNX1T1	7.36092	4.20624	3.06676	0.0166863	0.685576	-2.79429
RPL35A	-1.02854	13.2346	-3.06442	0.0167436	0.685576	-2.79716
RTN1	-4.45849	2.8875	-3.06441	0.0167436	0.685576	-2.79716
SLC7A5	-1.64497	9.34385	-3.06326	0.016772	0.685576	-2.79858
SNTA1	1.94529	5.53502	3.05673	0.016933	0.685576	-2.80657
BAIAP3	2.37475	7.36339	3.05475	0.0169823	0.685576	-2.80901
CLDND1	1.09323	9.01362	3.05182	0.0170553	0.685576	-2.8126
DPY19L2	4.01569	6.57494	3.05029	0.0170935	0.685576	-2.81447
ZNF718	1.85471	6.08209	3.04848	0.0171389	0.685576	-2.8167
KCTD20	-1.06134	10.2721	-3.04797	0.0171518	0.685576	-2.81732
MZT2B	-1.0861	10.0762	-3.0447	0.0172341	0.685576	-2.82133
ZNF780A	1.36289	6.35237	3.04378	0.0172574	0.685576	-2.82246
CD84	-1.30881	9.74786	-3.04322	0.0172714	0.685576	-2.82314
UPK3B	1.66099	2.28247	3.04067	0.0173363	0.685576	-2.82628
EED	1.38299	8.03987	3.03936	0.0173696	0.685576	-2.82789
ZNF512	1.306	8.36867	3.03588	0.0174583	0.685576	-2.83216
SSH2	0.967703	9.78481	3.03478	0.0174864	0.685576	-2.83351
RNF32	2.02891	2.02103	3.03387	0.01751	0.685576	-2.83464
TCF4	-1.22688	8.73292	-3.03335	0.0175233	0.685576	-2.83528
FBXO48	1.57197	5.11589	3.03327	0.0175254	0.685576	-2.83537
DHRS1	1.19511	7.63916	3.03266	0.0175411	0.685576	-2.83612
LDHD	-2.46575	4.96463	-3.03008	0.0176074	0.685576	-2.83928
MUC1	-1.61239	6.30145	-3.02976	0.0176157	0.685576	-2.83968
STK31	2.15143	2.28603	3.0273	0.0176795	0.685576	-2.84271
GTF2IP1	1.10307	7.99185	3.02564	0.0177226	0.685576	-2.84475
GPR153	3.76334	5.79994	3.02433	0.0177567	0.685576	-2.84636
ZNF354C	-2.01172	5.11075	-3.02284	0.0177957	0.685576	-2.8482
PNPLA6	0.948906	9.61671	3.02077	0.0178498	0.685576	-2.85074
MAP2K5	0.941213	7.83603	3.02064	0.0178532	0.685576	-2.8509
FAM13A-AS1	1.54223	7.37623	3.01749	0.0179359	0.685576	-2.85478
PARVG	-1.30307	11.8485	-3.01595	0.0179765	0.685576	-2.85667
AGAP7P	1.83926	4.29928	3.01399	0.0180283	0.685576	-2.85908
NOXO1	1.31291	1.08357	3.01281	0.0180597	0.685576	-2.86054
KCNS1	-3.99465	2.21199	-3.01268	0.0180631	0.685576	-2.8607
RPSAP9	-1.76555	7.0137	-3.01181	0.0180861	0.685576	-2.86177
OST4	-1.20653	10.1516	-3.00915	0.0181571	0.685576	-2.86505
AP1B1	1.31388	10.8938	3.00856	0.0181729	0.685576	-2.86578
ZNF614	-1.34151	6.8054	-3.00555	0.0182535	0.685576	-2.86949
TMEM88	1.41436	4.4128	3.0052	0.0182627	0.685576	-2.86991
RHBDD2	1.21736	8.62329	3.00447	0.0182824	0.685576	-2.87082
MCF2	1.38668	3.31313	3.00372	0.0183026	0.685576	-2.87174
CDH9	4.36486	2.49421	3.00287	0.0183253	0.685576	-2.87278
ITGB8	3.28107	3.86733	2.99867	0.0184391	0.685576	-2.87797
LRRFIP1	-0.933396	11.0432	-2.99832	0.0184485	0.685576	-2.8784
TOX	1.44028	7.76139	2.99699	0.0184847	0.685576	-2.88005
PLD2	1.84111	6.18721	2.99548	0.0185257	0.685576	-2.8819
RFX8	-4.31452	5.64869	-2.99471	0.0185466	0.685576	-2.88285
SSR4	-1.13755	11.5058	-2.99426	0.0185588	0.685576	-2.8834
CNOT4	1.03659	7.58229	2.98981	0.0186808	0.685576	-2.8889
CAV2	3.88691	2.88776	2.98921	0.0186974	0.685576	-2.88964
ZNF575	1.17817	3.89915	2.98917	0.0186986	0.685576	-2.8897
CLIC2	-2.26835	5.29318	-2.98867	0.0187123	0.685576	-2.89031
JAKMIP3	1.59523	1.24489	2.9826	0.0188801	0.685576	-2.8978
FRY	1.34272	8.83591	2.97927	0.0189731	0.685576	-2.90192
THY1	-2.66121	1.89052	-2.97698	0.019037	0.685576	-2.90474
NBL1	3.3019	5.94177	2.97664	0.0190466	0.685576	-2.90517
TAL1	-1.04328	9.26424	-2.97182	0.0191825	0.685576	-2.91113
GPR146	-1.40435	5.53931	-2.971	0.0192056	0.685576	-2.91215
ALDH8A1	2.51297	2.49262	2.97068	0.0192147	0.685576	-2.91254
RARG	1.12806	6.47576	2.9689	0.0192652	0.685576	-2.91474
NME1	-1.17485	7.91504	-2.96632	0.0193384	0.685576	-2.91793
NPM3	-1.45362	8.67564	-2.96523	0.0193697	0.685576	-2.91929
SLC4A8	1.20484	6.06124	2.9647	0.0193847	0.685576	-2.91994
IRX6	5.27689	3.01537	2.96188	0.0194654	0.685576	-2.92342
IL2RG	1.32593	8.87181	2.95803	0.0195763	0.685576	-2.92819
CBLL1	1.15096	8.16499	2.95758	0.0195893	0.685576	-2.92875
POPDC2	1.40837	4.08136	2.95736	0.0195956	0.685576	-2.92902
JCAD	-2.77394	3.31179	-2.95514	0.01966	0.685576	-2.93178
COX19	-1.01849	8.77385	-2.95409	0.0196906	0.685576	-2.93308
KANK3	2.49487	2.99245	2.954	0.0196932	0.685576	-2.93319
ZNF212	0.982227	7.15369	2.95165	0.0197614	0.685576	-2.9361
ATG10	-0.961207	7.80868	-2.95136	0.0197701	0.685576	-2.93646
LAMA4	-2.0523	1.12956	-2.95126	0.0197729	0.685576	-2.93659
C7orf31	0.998874	6.09132	2.95112	0.0197769	0.685576	-2.93676
UQCRQ	-1.50269	9.12424	-2.95064	0.0197909	0.685576	-2.93735
RAB42	-1.77394	3.88322	-2.95005	0.0198083	0.685576	-2.93809
PSPN	1.31212	5.25764	2.94936	0.0198284	0.685576	-2.93894
KIR2DS4	1.7063	1.64169	2.94824	0.0198613	0.685576	-2.94033
DHPS	1.57395	6.54537	2.94639	0.0199154	0.685576	-2.94262
SPX	-1.22331	1.02428	-2.94532	0.0199469	0.685576	-2.94394
TMEM164	0.915697	9.38021	2.94503	0.0199556	0.685576	-2.94431
DLX4	-2.21012	2.23967	-2.94477	0.0199632	0.685576	-2.94463
SALL2	3.3114	3.04537	2.94475	0.0199638	0.685576	-2.94466
TLR2	1.51845	9.78822	2.94468	0.0199659	0.685576	-2.94474
LBHD1	-0.959055	7.25422	-2.94326	0.0200078	0.685576	-2.9465
MEMO1	1.17162	5.24688	2.93963	0.0201154	0.685576	-2.95101
MAP1S	1.80081	8.27307	2.93928	0.0201256	0.685576	-2.95144
DHRS12	1.5616	5.47121	2.93823	0.0201569	0.685576	-2.95274
DPY19L2P1	2.42209	2.71738	2.93811	0.0201604	0.685576	-2.95289
MALAT1	1.50509	12.7778	2.93571	0.0202322	0.685576	-2.95587
NEU4	-3.033	5.56189	-2.93515	0.0202489	0.685576	-2.95657
SYTL3	1.68451	7.03408	2.93447	0.0202693	0.685576	-2.95741
BABAM2	1.112	7.9882	2.93403	0.0202823	0.685576	-2.95795
MMP23B	1.73782	1.99304	2.92798	0.0204647	0.690024	-2.96547
KIAA1549	1.33435	7.39657	2.92603	0.0205238	0.690024	-2.96789
LINC00526	-1.44292	4.55143	-2.92509	0.0205523	0.690024	-2.96906
ETNK2	1.66544	1.95168	2.92297	0.0206166	0.690024	-2.97169
TXNRD3	1.14559	6.25576	2.92217	0.0206412	0.690024	-2.97269
BAIAP2L2	1.66749	3.06016	2.91702	0.0207989	0.690911	-2.97908
TUBB4A	3.95648	2.92751	2.91635	0.0208196	0.690911	-2.97992
PPT2-EGFL8	1.46315	1.69774	2.9163	0.020821	0.690911	-2.97998
RUFY4	-2.8915	4.32667	-2.91012	0.0210125	0.690911	-2.98767
LRG1	-2.1052	6.65928	-2.90588	0.0211448	0.690911	-2.99295
RPL35	-1.0173	13.0593	-2.90531	0.0211625	0.690911	-2.99365
TAF7	-1.13908	10.7586	-2.90215	0.0212619	0.690911	-2.99759
FEZ1	-4.51555	3.66196	-2.89971	0.0213388	0.690911	-3.00063
MMEL1	-1.59161	5.25604	-2.89952	0.0213447	0.690911	-3.00086
BEND6	-2.90993	1.49711	-2.8982	0.0213864	0.690911	-3.0025
TFCP2L1	3.46371	2.75324	2.89707	0.0214223	0.690911	-3.00391
IRF9	1.64273	7.14786	2.89536	0.0214767	0.690911	-3.00604
ARL17B	1.75069	4.90514	2.8939	0.0215232	0.690911	-3.00786
KCNMA1	1.89502	1.74953	2.89133	0.0216052	0.690911	-3.01106
ZNF669	-1.35981	6.65645	-2.8895	0.0216639	0.690911	-3.01335
SIX5	2.03122	4.38129	2.88646	0.0217619	0.690911	-3.01714
RGS16	-2.33056	3.88287	-2.88549	0.0217932	0.690911	-3.01835
RSL1D1	-1.07957	11.3828	-2.88537	0.021797	0.690911	-3.0185
SIRPG	2.69195	5.08621	2.88492	0.0218116	0.690911	-3.01906
PAQR7	1.17977	8.23999	2.88351	0.0218572	0.690911	-3.02082
TNFSF9	-2.64557	5.26362	-2.8818	0.0219128	0.690911	-3.02295
FAM98A	1.40675	7.49982	2.87955	0.021986	0.690911	-3.02576
WASF2	0.997773	11.3991	2.87348	0.0221849	0.690911	-3.03333
DNAAF2	-1.25117	7.30234	-2.87107	0.0222643	0.690911	-3.03634
AKR1C3	2.38574	8.28803	2.86943	0.0223184	0.690911	-3.03838
DPRXP4	2.68083	2.39356	2.8672	0.0223925	0.690911	-3.04117
SLAMF8	2.58873	1.81261	2.86555	0.0224475	0.690911	-3.04324
PGPEP1L	3.47672	1.9867	2.86475	0.0224739	0.690911	-3.04423
ST6GALNAC3	-3.06038	2.33346	-2.86419	0.0224927	0.690911	-3.04493
CPA3	2.86233	9.80238	2.86256	0.0225472	0.690911	-3.04697
LYSMD4	1.01392	6.60096	2.86126	0.0225908	0.690911	-3.04859
FSTL1	-2.59282	4.32209	-2.85973	0.0226422	0.690911	-3.05051
SLC33A1	1.20322	6.79178	2.85943	0.0226523	0.690911	-3.05088
MORN2	-1.65198	5.2185	-2.85911	0.0226631	0.690911	-3.05128
PLA2G4B	2.65421	2.66984	2.85832	0.0226898	0.690911	-3.05227
CES1	-4.46967	5.05362	-2.85667	0.0227452	0.690911	-3.05433
RASD1	-3.17306	4.06413	-2.85645	0.0227527	0.690911	-3.0546
FZD1	-2.42674	5.26012	-2.85601	0.0227677	0.690911	-3.05516
ZNF784	-1.30489	7.11805	-2.85474	0.0228106	0.690911	-3.05674
CCDC3	2.5192	1.43955	2.85164	0.0229158	0.690911	-3.06061
C1orf54	-2.09652	6.01792	-2.85131	0.0229273	0.690911	-3.06104
TULP3	0.932243	5.75293	2.85018	0.0229658	0.690911	-3.06245
KLC1	1.07787	9.01271	2.85001	0.0229714	0.690911	-3.06265
CD63	-0.95683	11.9781	-2.84967	0.0229831	0.690911	-3.06308
ZNF767P	1.06519	8.15055	2.84886	0.0230108	0.690911	-3.0641
UBL5	-1.14044	9.92205	-2.84697	0.0230757	0.690911	-3.06647
MREG	1.75748	6.22531	2.84668	0.0230856	0.690911	-3.06683
HLA-DRB6	2.22843	5.08214	2.84598	0.0231094	0.690911	-3.06769
ZNRD1ASP	1.53254	6.90666	2.84466	0.0231547	0.690911	-3.06935
PEX19	-1.04695	8.61776	-2.84365	0.0231898	0.690911	-3.07062
NDUFB8	-1.01074	6.67994	-2.84356	0.0231927	0.690911	-3.07072
QRICH2	1.16505	5.66031	2.84236	0.0232341	0.690911	-3.07222
CSTA	-3.89798	8.13298	-2.84152	0.0232633	0.690911	-3.07328
CYTL1	3.34723	7.67246	2.84023	0.0233079	0.690911	-3.0749
DRC3	-2.35619	2.2598	-2.83987	0.0233203	0.690911	-3.07535
MTDH	-1.09442	10.8519	-2.83676	0.0234286	0.690911	-3.07925
RGPD2	2.5459	4.20726	2.83631	0.0234441	0.690911	-3.0798
ZNF580	0.966572	7.6662	2.83566	0.0234668	0.690911	-3.08062
PIK3R4	1.07031	8.18231	2.83417	0.0235188	0.690911	-3.08248
TMED8	-0.869359	9.5941	-2.83408	0.0235222	0.690911	-3.0826
DEFB124	-1.13998	0.738561	-2.83345	0.0235441	0.690911	-3.08338
SUPT3H	1.1476	6.98113	2.83345	0.0235443	0.690911	-3.08339
TOR3A	-1.1846	9.32407	-2.83329	0.0235496	0.690911	-3.08358
ZBTB47	-1.59785	6.54498	-2.83052	0.0236471	0.690911	-3.08706
NRG4	-3.19325	4.09224	-2.82993	0.0236676	0.690911	-3.08779
TMEM240	2.2554	1.95546	2.82942	0.0236857	0.690911	-3.08843
SNAPC2	1.17123	7.4604	2.82851	0.0237178	0.690911	-3.08957
SWI5	-1.40693	6.54357	-2.82493	0.0238444	0.69327	-3.09406
FBXL2	3.27492	1.87138	2.82319	0.0239064	0.69358	-3.09625
NKAIN2	-3.19499	1.36928	-2.81955	0.0240364	0.69358	-3.10081
SNORA2C	-1.54309	1.16133	-2.81847	0.0240748	0.69358	-3.10216
A1BG	1.88456	2.34601	2.81834	0.0240796	0.69358	-3.10233
PTGIR	1.9293	7.99613	2.81823	0.0240836	0.69358	-3.10246
TRAPPC2L	-0.917532	8.7956	-2.81481	0.0242065	0.694048	-3.10675
CRIP2	2.72564	6.79584	2.81454	0.0242162	0.694048	-3.10709
SIX3	4.23714	2.42122	2.81396	0.024237	0.694048	-3.10781
SERPINB9	2.02664	8.06896	2.81021	0.0243727	0.694963	-3.11252
ZNF350	-1.16223	7.59222	-2.80994	0.0243826	0.694963	-3.11286
MCEMP1	-3.59468	7.18549	-2.8071	0.0244862	0.694963	-3.11643
SIGIRR	1.00181	10.2154	2.80496	0.0245641	0.694963	-3.11911
OTUD7B	1.22136	5.39628	2.79652	0.0248753	0.694963	-3.12971
GNRH1	2.24425	4.77569	2.79561	0.024909	0.694963	-3.13086
NDUFB9	-1.24582	9.78597	-2.79453	0.0249492	0.694963	-3.13221
ALOX15	2.06776	2.90489	2.79383	0.0249753	0.694963	-3.13309
FAM167B	1.77867	1.68305	2.79369	0.0249805	0.694963	-3.13327
ETNK1	1.14132	9.646	2.79319	0.024999	0.694963	-3.13389
EIF5	-0.987021	11.4954	-2.79213	0.0250384	0.694963	-3.13522
CENPN	-1.29976	7.49278	-2.79025	0.0251091	0.694963	-3.13759
CAPG	-1.93999	9.49154	-2.78891	0.025159	0.694963	-3.13927
HDAC11	1.12746	5.20152	2.78876	0.0251646	0.694963	-3.13946
SNHG6	-1.50045	10.8124	-2.78844	0.0251766	0.694963	-3.13986
C6orf163	1.83552	4.24386	2.78762	0.0252077	0.694963	-3.1409
VWA5A	2.54504	6.4157	2.78424	0.025335	0.694963	-3.14514
GLDN	-2.8488	3.38188	-2.77934	0.025521	0.694963	-3.15131
EBI3	2.2651	2.82266	2.77691	0.0256135	0.694963	-3.15436
LRP2BP	1.37192	1.8406	2.77551	0.0256671	0.694963	-3.15612
MAOB	2.99432	1.71104	2.77458	0.025703	0.694963	-3.1573
RGS2	-2.66767	10.0831	-2.7743	0.0257138	0.694963	-3.15765
PITPNM1	0.986448	10.3705	2.77428	0.0257145	0.694963	-3.15768
SGSM3	1.65682	4.78335	2.77412	0.0257205	0.694963	-3.15787
ELMO2	0.993844	9.26223	2.77407	0.0257224	0.694963	-3.15793
LYG1	1.07878	4.22104	2.77363	0.0257395	0.694963	-3.15849
CHRNA6	3.58385	2.04791	2.77258	0.0257796	0.694963	-3.15981
HOXA6	-3.59787	1.54194	-2.77166	0.0258152	0.694963	-3.16097
RHBDF2	1.1366	8.63768	2.7711	0.0258368	0.694963	-3.16168
ZNF37A	-0.990817	7.74334	-2.76918	0.0259108	0.694963	-3.16409
NRIP1	-1.49692	10.3732	-2.7686	0.0259333	0.694963	-3.16482
ARSA	1.18682	9.33482	2.76831	0.0259448	0.694963	-3.16519
DNTT	4.32166	6.40691	2.76672	0.0260063	0.694963	-3.16719
TUT1	1.37318	6.57043	2.76668	0.026008	0.694963	-3.16724
GPR137C	2.78421	2.89327	2.76516	0.026067	0.694963	-3.16915
SHF	1.65342	6.25744	2.76439	0.0260969	0.694963	-3.17012
DICER1-AS1	0.93935	5.77571	2.76359	0.0261282	0.694963	-3.17113
ACSBG1	-2.4769	4.57263	-2.76156	0.0262076	0.694963	-3.17369
OSMR	-1.70189	1.37562	-2.76109	0.0262261	0.694963	-3.17428
KIF9	-1.21259	6.71507	-2.76	0.0262689	0.694963	-3.17566
RNASE2	-3.43381	10.4047	-2.75909	0.0263047	0.694963	-3.1768
SMIM26	-1.13526	7.70422	-2.75902	0.0263071	0.694963	-3.17688
B3GALNT2	-1.69392	6.52754	-2.75835	0.0263335	0.694963	-3.17773
UNKL	1.31578	8.08603	2.75726	0.0263767	0.694963	-3.17911
FYN	1.07492	8.70631	2.75583	0.0264328	0.694963	-3.1809
PANX1	-1.1161	6.65128	-2.75482	0.0264729	0.694963	-3.18218
CRISP2	-2.60446	2.06803	-2.75027	0.0266534	0.694963	-3.18791
ZNF77	-1.73576	6.1098	-2.74945	0.0266861	0.694963	-3.18894
FXR2	0.887753	8.67528	2.74897	0.0267055	0.694963	-3.18955
CAMK1	-2.72159	4.53811	-2.74717	0.0267775	0.694963	-3.19182
APBB2	-2.95079	2.92559	-2.74655	0.0268023	0.694963	-3.1926
CLMN	2.55046	6.89226	2.74654	0.0268027	0.694963	-3.19262
TM6SF1	1.18369	6.82017	2.74568	0.026837	0.694963	-3.1937
UMODL1	3.95985	6.51565	2.74341	0.0269281	0.694963	-3.19655
AK2	-1.21691	11.2387	-2.74281	0.0269525	0.694963	-3.19732
GCHFR	-1.43126	6.74616	-2.74256	0.0269628	0.694963	-3.19764
NOD1	0.840539	8.61925	2.74224	0.0269755	0.694963	-3.19804
TCF15	-1.88646	2.05848	-2.74201	0.0269849	0.694963	-3.19833
RAB18	1.13149	9.5855	2.73887	0.0271116	0.694963	-3.20228
DPM3	-1.12091	8.16251	-2.73852	0.0271261	0.694963	-3.20273
ARMC12	1.53549	3.46238	2.73715	0.0271816	0.694963	-3.20445
L1CAM	3.59566	2.05466	2.73702	0.0271869	0.694963	-3.20462
CLIP4	2.24866	6.27344	2.73508	0.0272658	0.694963	-3.20706
TMEM169	2.72104	1.55488	2.73449	0.0272899	0.694963	-3.20781
GOLGA7B	2.11286	4.35912	2.73358	0.0273271	0.694963	-3.20896
MOV10	1.43117	9.64548	2.73314	0.0273453	0.694963	-3.20952
CLEC4G	-4.98492	3.46688	-2.73041	0.0274572	0.694963	-3.21296
SLPI	-3.76537	4.72756	-2.72901	0.0275149	0.694963	-3.21473
FAM78A	1.077	9.48545	2.72849	0.0275363	0.694963	-3.21539
EVC	4.07459	3.93079	2.72765	0.0275709	0.694963	-3.21645
ACADM	-0.898012	9.51238	-2.72686	0.0276035	0.694963	-3.21745
CCL2	-2.07627	1.88983	-2.72428	0.0277105	0.694963	-3.22071
RGS3	1.73736	7.60174	2.72259	0.0277803	0.694963	-3.22283
C16orf96	2.11856	3.67471	2.72247	0.0277853	0.694963	-3.22298
CMTM5	-3.24839	2.72265	-2.72187	0.0278106	0.694963	-3.22375
SNAPIN	-1.2779	7.92232	-2.72185	0.0278111	0.694963	-3.22377
KDF1	1.64339	1.27241	2.72135	0.027832	0.694963	-3.2244
SCGB3A1	-2.34355	4.06159	-2.72114	0.0278407	0.694963	-3.22466
STK33	-3.07798	2.89962	-2.71928	0.0279185	0.695074	-3.22701
TKTL1	-5.63011	5.89522	-2.71769	0.0279851	0.695074	-3.22903
NAPSA	1.56406	3.57521	2.71157	0.028243	0.695074	-3.23676
NAXE	-1.04125	8.90159	-2.70993	0.0283121	0.695074	-3.23883
PTGER1	-1.40705	2.24926	-2.70895	0.0283538	0.695074	-3.24007
P2RX5	2.10824	7.4531	2.7073	0.028424	0.695074	-3.24215
FAM3C	1.32447	7.47844	2.70688	0.0284417	0.695074	-3.24268
LGALS9B	1.75178	4.34641	2.70595	0.0284818	0.695074	-3.24387
ZNF845	-1.24311	6.9282	-2.70551	0.0285002	0.695074	-3.24441
FITM1	1.40583	3.33165	2.70419	0.0285568	0.695074	-3.24609
DSG2	-3.5868	2.11768	-2.70197	0.028652	0.695074	-3.24889
ACTL8	-2.41913	1.03677	-2.70189	0.0286553	0.695074	-3.24899
GAK	0.949175	10.2526	2.7015	0.0286724	0.695074	-3.24949
DPYSL4	-2.14388	2.06505	-2.69844	0.028804	0.695074	-3.25336
PLEKHA6	-2.80729	5.07834	-2.69771	0.0288354	0.695074	-3.25428
ZNF569	-0.943205	6.52256	-2.69754	0.028843	0.695074	-3.2545
GIPC3	1.82304	6.04162	2.69601	0.0289092	0.695074	-3.25643
LKAAEAR1	-1.976	2.71982	-2.69345	0.0290202	0.695074	-3.25967
PCOTH	-1.49093	1.71945	-2.692	0.0290834	0.695074	-3.2615
ZNF114	-0.996086	3.4841	-2.69102	0.0291263	0.695074	-3.26275
ZNF426	-1.02836	7.79984	-2.68876	0.0292254	0.695074	-3.26561
MYLPF	-1.49317	3.55936	-2.68668	0.0293166	0.695074	-3.26824
NDUFB10	-1.12167	9.40861	-2.68666	0.0293174	0.695074	-3.26826
HCAR3	-1.84469	5.70696	-2.6865	0.0293246	0.695074	-3.26847
MRPS21	-1.10942	9.75201	-2.68537	0.029374	0.695074	-3.26989
ADAM12	1.76751	2.73331	2.68502	0.0293896	0.695074	-3.27034
STMN3	1.32262	9.81497	2.68499	0.029391	0.695074	-3.27038
MTSS1	1.84826	8.59559	2.68471	0.0294035	0.695074	-3.27074
HSPG2	2.17304	9.43478	2.68468	0.0294047	0.695074	-3.27077
ZNF534	-2.49728	1.07026	-2.68451	0.0294121	0.695074	-3.27098
CEP350	-1.0781	10.2637	-2.68315	0.0294722	0.695074	-3.27271
XXYLT1	-1.28671	8.423	-2.6814	0.0295496	0.695074	-3.27492
KCNJ6	2.04248	1.16713	2.68004	0.02961	0.695074	-3.27664
CYC1	-1.12587	10.6576	-2.67862	0.0296731	0.695074	-3.27844
CDKN2D	-1.30903	9.20247	-2.67841	0.0296824	0.695074	-3.2787
NR4A2	-4.00208	8.51211	-2.67473	0.0298471	0.695074	-3.28337
NCAM1	2.89896	4.4365	2.67299	0.0299249	0.695074	-3.28557
FAM153A	3.44773	3.69344	2.67245	0.0299491	0.695074	-3.28625
UBE2D1	1.07109	7.87839	2.67241	0.0299509	0.695074	-3.2863
TMUB1	0.931568	8.40936	2.67112	0.0300091	0.695074	-3.28794
TOMM40L	-1.2977	8.14751	-2.67084	0.030022	0.695074	-3.2883
EPS8L1	-1.68392	5.38315	-2.67081	0.0300229	0.695074	-3.28833
AP3S2	1.15963	6.89522	2.66979	0.0300692	0.695074	-3.28963
GDAP2	0.928717	7.87624	2.66688	0.0302007	0.695074	-3.29331
CORO6	2.27166	6.80725	2.66669	0.0302092	0.695074	-3.29355
RUSC2	2.05835	7.3576	2.66563	0.0302576	0.695074	-3.2949
APBB1	2.37921	6.49777	2.66517	0.0302784	0.695074	-3.29548
TIMD4	1.36656	2.22154	2.66457	0.0303059	0.695074	-3.29625
SLC26A11	1.90314	5.40992	2.6634	0.030359	0.695074	-3.29773
EDIL3	-2.88129	2.23484	-2.66241	0.0304041	0.695074	-3.29898
OSR2	-1.87157	0.802101	-2.66112	0.0304633	0.695074	-3.30062
P2RY2	-2.49165	6.60536	-2.66106	0.0304658	0.695074	-3.30069
TCF20	-1.02188	8.95545	-2.65948	0.0305381	0.695074	-3.30269
ZNF462	-3.19723	2.01648	-2.6594	0.0305421	0.695074	-3.3028
VAMP1	1.7079	9.10902	2.65797	0.0306074	0.695074	-3.3046
PCDHGA10	-2.0562	2.02747	-2.6566	0.0306707	0.695074	-3.30635
XKR3	2.16097	2.00882	2.65469	0.0307587	0.695074	-3.30877
COX8A	-1.30987	9.35722	-2.65425	0.0307794	0.695074	-3.30933
WTIP	1.76875	1.87237	2.65189	0.0308887	0.695074	-3.31232
FSTL5	-2.2049	0.944959	-2.65024	0.0309652	0.695074	-3.31441
ZNF521	-2.90744	7.73104	-2.65012	0.0309708	0.695074	-3.31456
RNFT2	2.49955	3.37261	2.64642	0.0311434	0.695074	-3.31925
AGBL2	2.23501	4.24611	2.64125	0.0313866	0.695074	-3.32582
AGFG1	0.911165	10.2733	2.64084	0.0314058	0.695074	-3.32634
UCHL1	-1.9183	0.822127	-2.63842	0.0315204	0.695074	-3.32941
TACR2	-1.79744	0.770331	-2.63643	0.0316146	0.695074	-3.33193
CA5B	1.35258	7.82488	2.63422	0.0317198	0.695074	-3.33473
PTMS	-1.37491	7.98918	-2.63272	0.0317918	0.695074	-3.33665
PHPT1	-1.0714	9.45619	-2.63163	0.0318438	0.695074	-3.33803
IDUA	0.979701	8.49968	2.62981	0.0319313	0.695074	-3.34034
DBNDD1	1.71101	3.28002	2.62908	0.031966	0.695074	-3.34126
GSTM2P1	-2.50785	1.07479	-2.6286	0.031989	0.695074	-3.34187
OLFML3	-3.36686	3.80984	-2.62838	0.0319999	0.695074	-3.34216
CD99	2.2387	11.4879	2.6265	0.0320905	0.695074	-3.34454
TRAT1	2.61063	6.7252	2.62645	0.0320928	0.695074	-3.3446
PRR11	-1.40254	7.78405	-2.62645	0.032093	0.695074	-3.34461
EZH1	0.924012	9.68839	2.626	0.0321146	0.695074	-3.34518
SH3BGRL2	2.01586	4.0332	2.62533	0.0321469	0.695074	-3.34602
HAVCR1	2.57623	1.47213	2.62513	0.0321565	0.695074	-3.34628
ZNF397	0.966798	7.96092	2.62387	0.0322177	0.695074	-3.34788
RSRP1	1.00803	11.1122	2.62386	0.0322184	0.695074	-3.3479
SELENOI	-0.984678	8.29258	-2.62383	0.0322196	0.695074	-3.34793
HSCB	-1.0539	7.09797	-2.62348	0.0322367	0.695074	-3.34838
COL14A1	3.91876	5.89839	2.62329	0.0322461	0.695074	-3.34862
HSPB7	-2.70804	1.16059	-2.62327	0.0322471	0.695074	-3.34865
FMR1	0.970725	8.8236	2.62315	0.0322525	0.695074	-3.34879
AGPAT1	0.979221	8.96657	2.62282	0.0322688	0.695074	-3.34922
EMP2	-1.88371	1.70354	-2.62263	0.0322779	0.695074	-3.34946
TNK1	2.46313	3.52078	2.62172	0.0323223	0.695074	-3.35062
GHR	-1.72331	0.738561	-2.62066	0.0323737	0.695074	-3.35196
WDTC1	0.923842	9.6084	2.61778	0.0325142	0.695074	-3.35561
BID	-1.32578	8.96788	-2.61761	0.0325228	0.695074	-3.35584
SCN8A	-2.49931	1.32113	-2.61741	0.0325325	0.695074	-3.35609
KIF13B	1.09204	8.25234	2.61671	0.032567	0.695074	-3.35698
CRTAM	1.61127	4.639	2.61669	0.0325677	0.695074	-3.357
PPL	3.33983	3.27096	2.61664	0.0325703	0.695074	-3.35707
ABCC6P1	-2.05664	0.881418	-2.61529	0.0326362	0.695074	-3.35878
LST1	-2.73209	9.82251	-2.61338	0.0327303	0.695074	-3.36121
ZNF268	-1.30786	7.05118	-2.61233	0.0327822	0.695074	-3.36255
HPGD	2.27971	7.05469	2.6123	0.0327835	0.695074	-3.36258
C21orf91	1.4907	8.4019	2.61081	0.0328573	0.695074	-3.36448
TRPC4AP	0.966543	10.5843	2.60732	0.0330302	0.695074	-3.36891
SGF29	0.866371	7.76506	2.60705	0.033044	0.695074	-3.36926
LCN10	3.02903	2.59253	2.60656	0.0330681	0.695074	-3.36987
CT45A5	-2.09513	0.897915	-2.60558	0.0331172	0.695074	-3.37113
DOK7	2.34196	3.50221	2.60523	0.0331346	0.695074	-3.37157
B4GAT1	-0.842214	5.43049	-2.60433	0.0331792	0.695074	-3.37271
SV2C	1.55618	2.27922	2.60338	0.0332267	0.695074	-3.37391
DOC2A	2.4494	5.08566	2.60075	0.0333589	0.695074	-3.37727
CBR4	0.904636	7.66541	2.59801	0.0334969	0.695074	-3.38075
LAMTOR2	-1.16657	9.05497	-2.59781	0.0335067	0.695074	-3.381
ZNF92	-1.14419	7.55053	-2.59653	0.0335718	0.695074	-3.38264
CNEP1R1	0.803794	6.99883	2.59648	0.0335742	0.695074	-3.3827
KLHL30	3.31676	2.22863	2.5959	0.0336032	0.695074	-3.38343
ZBTB25	1.09879	7.74865	2.59515	0.0336413	0.695074	-3.38438
LMBR1L	1.33191	9.49208	2.59365	0.0337176	0.695074	-3.38629
NDUFA2	-1.28954	9.00486	-2.59322	0.0337394	0.695074	-3.38684
RBM41	-1.07271	6.71842	-2.59305	0.0337482	0.695074	-3.38706
THNSL2	4.2284	4.40096	2.59092	0.0338563	0.695074	-3.38976
IL13RA2	-1.70976	0.732755	-2.58889	0.0339603	0.695074	-3.39235
ELL3	-1.70976	0.732755	-2.58889	0.0339603	0.695074	-3.39235
SCAMP2	1.1639	10.0605	2.58755	0.0340289	0.695074	-3.39405
PFKFB3	-1.42888	9.17619	-2.58707	0.0340538	0.695074	-3.39467
DCUN1D2	1.0889	8.08323	2.58653	0.0340815	0.695074	-3.39536
TEN1-CDK3	1.39343	4.72337	2.58567	0.0341254	0.695074	-3.39644
HGFAC	2.66096	1.52055	2.5835	0.0342371	0.695074	-3.3992
RASL10A	2.31138	4.11823	2.58288	0.0342692	0.695074	-3.39999
SLC39A14	-1.51315	7.10879	-2.58285	0.0342707	0.695074	-3.40003
DMPK	1.47264	6.30292	2.58285	0.0342708	0.695074	-3.40003
QRFP	-1.42624	3.37456	-2.58257	0.0342855	0.695074	-3.40039
CACNA1D	1.92849	2.63032	2.58163	0.0343336	0.695074	-3.40158
PRRX2	-2.6514	1.13631	-2.58141	0.0343452	0.695074	-3.40187
CPNE8	-3.24135	4.58346	-2.5811	0.0343611	0.695074	-3.40226
MANEAL	2.05058	4.39235	2.58041	0.0343969	0.695074	-3.40313
GUCY2D	-2.47827	2.1046	-2.57768	0.0345391	0.695074	-3.40662
SCN2A	1.5572	0.889831	2.57561	0.0346469	0.695074	-3.40925
SLC38A11	2.08448	1.71945	2.57489	0.0346844	0.695074	-3.41016
NPAS2	1.99707	2.4103	2.5747	0.0346946	0.695074	-3.41041
RHOU	-2.76669	6.83085	-2.57383	0.03474	0.695074	-3.41151
MAX	0.953096	10.2968	2.57235	0.0348175	0.695074	-3.41339
SEC31B	0.898148	9.51695	2.57193	0.0348397	0.695074	-3.41393
RHOT1	-0.807801	9.17179	-2.57141	0.0348673	0.695074	-3.4146
CMTM7	0.883585	9.42052	2.57066	0.0349065	0.695074	-3.41555
SLFNL1	1.90651	3.00773	2.57016	0.0349329	0.695074	-3.41619
PHLDA3	-2.66674	5.3666	-2.56943	0.0349714	0.695074	-3.41712
PTH1R	3.47174	3.55067	2.56922	0.0349824	0.695074	-3.41738
CNPY2	-0.883131	6.66914	-2.56921	0.0349831	0.695074	-3.4174
ZNF449	0.931505	5.62789	2.56888	0.0350006	0.695074	-3.41782
NAPB	1.13094	7.79336	2.56758	0.0350688	0.695074	-3.41947
CLCN1	-2.14319	2.96843	-2.56627	0.0351383	0.695074	-3.42114
SLC30A3	1.87296	1.07026	2.56607	0.0351492	0.695074	-3.4214
FJX1	-1.88129	0.806265	-2.56533	0.0351881	0.695074	-3.42233
KCNN3	-1.88129	0.806265	-2.56533	0.0351881	0.695074	-3.42233
TYW3	-0.803515	8.38071	-2.56487	0.0352127	0.695074	-3.42292
BST1	-1.56797	8.97053	-2.56398	0.03526	0.695074	-3.42406
CRYBB1	-2.21161	2.74031	-2.56343	0.0352893	0.695074	-3.42476
ANKK1	1.62296	0.927408	2.56331	0.0352959	0.695074	-3.42491
ANKRD18A	-3.03795	3.06308	-2.56271	0.0353273	0.695074	-3.42567
CCL23	-4.21001	3.54861	-2.56259	0.0353339	0.695074	-3.42582
CXorf65	1.39624	0.797852	2.56216	0.0353571	0.695074	-3.42638
MIR191	1.39624	0.797852	2.56216	0.0353571	0.695074	-3.42638
PDXDC2P	1.39624	0.797852	2.56216	0.0353571	0.695074	-3.42638
CLU	-2.84082	7.70069	-2.56101	0.0354183	0.695074	-3.42784
CCNI	1.03633	11.6271	2.55982	0.035482	0.695074	-3.42936
S100A6	-1.66833	11.5604	-2.55865	0.0355446	0.695074	-3.43084
WFDC2	1.47672	0.843842	2.55801	0.0355791	0.695074	-3.43166
TDRD12	1.47672	0.843842	2.55801	0.0355791	0.695074	-3.43166
DEFA4	-3.0895	5.8691	-2.55788	0.035586	0.695074	-3.43183
CCDC167	-0.960876	6.96533	-2.55655	0.0356575	0.695074	-3.43352
FADS3	1.07073	7.78345	2.55497	0.0357425	0.695074	-3.43553
TMEM9	-0.922324	8.93824	-2.55472	0.035756	0.695074	-3.43585
ATP13A3	-0.852086	9.40115	-2.55456	0.0357648	0.695074	-3.43606
ZRANB2	0.829181	11.0797	2.5545	0.0357681	0.695074	-3.43614
ELAVL4	4.12586	2.35764	2.55212	0.0358968	0.695955	-3.43917
DAP3	-0.810141	10.5095	-2.55161	0.035924	0.695955	-3.43981
METTL7B	-4.50818	3.98928	-2.55112	0.035951	0.695955	-3.44044
GADD45A	-1.52156	8.05157	-2.54847	0.0360948	0.696376	-3.44381
TUBB1	-1.62105	5.53064	-2.54579	0.0362414	0.696376	-3.44723
CXCR3	2.21794	4.27485	2.54312	0.0363877	0.696376	-3.45063
GALNTL6	2.41678	3.10433	2.54099	0.036505	0.696376	-3.45335
SLC22A4	-1.22163	7.50751	-2.5392	0.0366036	0.696376	-3.45563
RASSF2	-0.911922	10.9156	-2.53851	0.036642	0.696376	-3.45651
RNF121	0.871007	7.10603	2.53845	0.0366449	0.696376	-3.45658
RILPL1	2.55296	4.41562	2.53723	0.0367129	0.696376	-3.45815
RBM14	1.19902	9.27377	2.53579	0.0367926	0.696376	-3.45998
PLAC8L1	1.84808	1.05605	2.53423	0.0368794	0.696376	-3.46197
KCNN4	1.12972	9.19119	2.53222	0.0369913	0.696376	-3.46452
SNRPD3	-1.08084	9.89961	-2.53216	0.0369947	0.696376	-3.4646
LGALS3BP	1.89628	9.24695	2.53135	0.0370402	0.696376	-3.46564
HKDC1	2.95043	1.68596	2.5313	0.0370429	0.696376	-3.4657
PTPDC1	1.51437	4.91633	2.53109	0.0370549	0.696376	-3.46597
TOR1A	-1.17682	9.09269	-2.52923	0.0371591	0.696376	-3.46834
ZYX	0.996745	12.0215	2.52606	0.0373375	0.696376	-3.47239
VCAM1	-1.86206	3.6517	-2.52511	0.0373911	0.696376	-3.4736
NOXRED1	1.46979	3.03487	2.52218	0.0375565	0.696376	-3.47732
PARK7	-1.17909	10.4952	-2.52136	0.0376036	0.696376	-3.47838
EAF2	-1.73219	8.99897	-2.52134	0.0376047	0.696376	-3.47841
STIM1	0.900189	9.65148	2.52054	0.0376499	0.696376	-3.47942
KCTD3	-1.21513	8.99171	-2.51906	0.0377341	0.696376	-3.48131
NDN	-4.39808	3.92737	-2.51651	0.0378801	0.696376	-3.48457
MFSD8	0.921587	7.46809	2.51607	0.0379052	0.696376	-3.48512
ADGRV1	1.95537	1.45069	2.51554	0.0379354	0.696376	-3.4858
APC	-0.936547	8.02764	-2.51502	0.0379652	0.696376	-3.48646
ST8SIA6	-2.50857	4.90343	-2.515	0.0379663	0.696376	-3.48648
BAALC	3.21165	9.77059	2.51389	0.0380302	0.696376	-3.4879
RNF144B	1.42594	7.46362	2.51312	0.0380746	0.696376	-3.48889
GIMAP7	2.60794	6.692	2.51264	0.0381021	0.696376	-3.4895
DAAM2	-3.4271	2.39387	-2.51246	0.0381123	0.696376	-3.48973
SLC22A15	-3.72525	6.09112	-2.51223	0.0381257	0.696376	-3.49002
AVPR2	1.24715	1.04599	2.51167	0.0381577	0.696376	-3.49073
TSEN34	-1.12564	8.74193	-2.51116	0.0381876	0.696376	-3.49139
C9orf163	2.46137	1.4065	2.50905	0.0383096	0.696376	-3.49408
DGKH	-1.28868	5.5633	-2.50854	0.0383389	0.696376	-3.49473
MLYCD	1.35694	6.91763	2.50836	0.0383497	0.696376	-3.49496
SPTBN5	0.971039	4.91382	2.50751	0.0383986	0.696376	-3.49604
CNGB1	-1.52832	0.654995	-2.50672	0.0384447	0.696376	-3.49705
SMOC2	-1.52832	0.654995	-2.50672	0.0384447	0.696376	-3.49705
ST20-MTHFS	1.3703	2.97801	2.50545	0.0385183	0.696376	-3.49867
ZNF502	-1.82769	4.88298	-2.50514	0.0385367	0.696376	-3.49907
FLT3LG	1.69957	2.69449	2.50471	0.0385619	0.696376	-3.49962
KRT10	-1.33995	6.92633	-2.50466	0.0385643	0.696376	-3.49968
ZNF829	-1.44815	4.73792	-2.50415	0.0385942	0.696376	-3.50033
POLR2H	-1.07473	8.73036	-2.50369	0.038621	0.696376	-3.50092
SNX10	-2.13037	7.75896	-2.50302	0.0386604	0.696376	-3.50178
ADAT3	1.32608	3.85749	2.50301	0.0386609	0.696376	-3.50179
RCSD1	-1.03502	11.1917	-2.50289	0.0386679	0.696376	-3.50194
STX1B	2.50819	2.54056	2.50287	0.0386691	0.696376	-3.50197
DOCK3	1.6468	2.99767	2.50272	0.038678	0.696376	-3.50216
CHRAC1	-0.828696	8.43605	-2.50216	0.0387103	0.696376	-3.50286
C2orf42	1.25383	6.13427	2.50073	0.0387944	0.696376	-3.5047
IRX2	-1.44064	0.617418	-2.50007	0.0388329	0.696376	-3.50553
FNDC1	-1.60245	0.686765	-2.49998	0.0388382	0.696376	-3.50565
KIAA1755	-1.60245	0.686765	-2.49998	0.0388382	0.696376	-3.50565
ANKRD18B	-1.88998	1.30999	-2.49827	0.038939	0.696376	-3.50784
FAM3B	-3.77435	1.61758	-2.49756	0.0389807	0.696376	-3.50874
TBC1D16	2.27412	6.0613	2.49748	0.0389857	0.696376	-3.50885
PHACTR3	-4.78493	2.05069	-2.4971	0.0390076	0.696376	-3.50932
HORMAD2	1.29248	0.738561	2.49655	0.0390403	0.696376	-3.51003
NHEJ1	1.29248	0.738561	2.49655	0.0390403	0.696376	-3.51003
STK38	1.08492	10.1116	2.49569	0.0390908	0.696376	-3.51112
RBM4B	0.994971	7.81444	2.49477	0.0391455	0.696376	-3.5123
GPT2	-1.52412	6.60799	-2.4937	0.0392091	0.696376	-3.51367
HLA-B	0.980969	15.2393	2.49343	0.0392248	0.696376	-3.51401
DPPA4	-3.28408	3.28043	-2.4921	0.0393041	0.696376	-3.51571
ARHGEF33	-1.21541	1.16713	-2.49135	0.0393486	0.696376	-3.51667
SOAT2	1.78517	1.68676	2.49021	0.0394163	0.696376	-3.51812
MAPK12	-0.870693	9.63426	-2.49002	0.0394275	0.696376	-3.51836
ZNF836	1.21859	5.25381	2.48992	0.0394339	0.696376	-3.5185
TMSB4Y	-3.63059	1.95221	-2.48934	0.0394683	0.696376	-3.51923
SH3PXD2B	2.19355	3.91255	2.48925	0.0394735	0.696376	-3.51934
PLS3	-2.76576	1.83157	-2.4892	0.0394768	0.696376	-3.51941
TOGARAM2	1.78513	5.63183	2.48761	0.0395719	0.696376	-3.52145
ETV1	-2.44662	1.04855	-2.4871	0.0396024	0.696376	-3.5221
ZNF785	1.26495	7.15134	2.48533	0.0397084	0.696376	-3.52435
UBOX5	0.965487	6.64984	2.48461	0.0397516	0.696376	-3.52527
JTB	-0.974605	7.72442	-2.4827	0.0398667	0.696376	-3.52771
SNHG8	-1.37834	10.568	-2.48247	0.0398806	0.696376	-3.528
RIPK4	1.7692	1.01097	2.48118	0.0399585	0.696376	-3.52965
ADGRB3	-2.46411	1.05605	-2.48065	0.0399905	0.696376	-3.53033
CLSTN1	0.898788	10.0239	2.48021	0.0400171	0.696376	-3.53089
NDFIP2	2.48729	3.81128	2.47615	0.0402638	0.696376	-3.53607
SLC25A5	-1.17411	11.7291	-2.47483	0.0403443	0.696376	-3.53776
ROMO1	-1.17074	8.62483	-2.47309	0.0404508	0.696376	-3.53999
TGFB1I1	3.23748	5.76745	2.47289	0.0404629	0.696376	-3.54024
ASB2	-1.76879	4.78025	-2.4712	0.0405664	0.696376	-3.54239
SERINC5	1.63966	8.48753	2.47056	0.0406059	0.696376	-3.54321
SCN9A	-2.90769	1.89239	-2.47001	0.0406394	0.696376	-3.54391
POLE3	-0.949539	10.4935	-2.46827	0.040747	0.696376	-3.54614
MADCAM1	2.10195	2.20111	2.46821	0.0407509	0.696376	-3.54622
SNRNP70	0.839891	11.7977	2.46811	0.0407565	0.696376	-3.54634
RSPH14	1.37296	0.78455	2.46783	0.0407742	0.696376	-3.5467
MAGEF1	-1.71851	7.36367	-2.4673	0.0408069	0.696376	-3.54738
TCN1	3.13609	7.30681	2.46655	0.040853	0.696376	-3.54833
INMT	1.18872	0.67927	2.46598	0.0408882	0.696376	-3.54906
HLA-C	1.07085	14.3192	2.46598	0.0408885	0.696376	-3.54907
CEMIP	-2.7664	1.1856	-2.46499	0.0409497	0.696376	-3.55033
PEA15	-1.43716	8.83702	-2.46379	0.0410238	0.696376	-3.55185
IGHMBP2	1.46792	8.34103	2.46282	0.0410846	0.696376	-3.5531
ING1	-0.894981	7.64537	-2.46267	0.0410936	0.696376	-3.55329
PDE8B	-1.33333	0.571429	-2.46209	0.04113	0.696376	-3.55404
SFRP1	-1.33333	0.571429	-2.46209	0.04113	0.696376	-3.55404
MRPL51	-1.18549	9.50545	-2.46097	0.0411997	0.696376	-3.55546
ENO1-AS1	-1.81709	2.27875	-2.4609	0.0412042	0.696376	-3.55556
GK	0.90434	7.05537	2.46077	0.0412119	0.696376	-3.55571
NCKAP5L	0.94984	7.81896	2.46065	0.0412199	0.696376	-3.55588
EVPL	2.23234	8.03568	2.45795	0.0413884	0.696376	-3.55932
GAB4	-1.77398	0.760275	-2.45747	0.0414187	0.696376	-3.55994
HMX2	-1.77398	0.760275	-2.45747	0.0414187	0.696376	-3.55994
COX7A2L	-0.875714	10.3438	-2.45649	0.0414802	0.696376	-3.56119
EBF3	-1.74445	2.14386	-2.45602	0.0415098	0.696376	-3.56179
TLR8-AS1	1.64624	0.940709	2.45597	0.0415127	0.696376	-3.56185
CCDC89	2.07135	1.18363	2.45531	0.0415541	0.696376	-3.56269
KRBA1	1.48883	7.27468	2.45434	0.0416154	0.696376	-3.56393
ROGDI	-1.39092	8.49194	-2.45411	0.0416299	0.696376	-3.56423
PMS2P3	0.920594	6.24732	2.45393	0.0416412	0.696376	-3.56446
C2CD4C	4.25844	2.76673	2.4536	0.0416621	0.696376	-3.56488
IFI44	1.234	9.19593	2.45347	0.0416699	0.696376	-3.56504
CYSLTR2	2.59466	5.9928	2.45343	0.0416726	0.696376	-3.56509
PIR	-2.10745	2.73367	-2.45335	0.0416779	0.696376	-3.5652
RDH10	-1.17852	5.00367	-2.45294	0.0417034	0.696376	-3.56572
LINC01465	-1.22664	1.56818	-2.45287	0.0417082	0.696376	-3.56582
SSX2IP	-1.27872	8.05077	-2.45116	0.0418161	0.696421	-3.56799
PFDN4	-1.20528	7.78253	-2.45101	0.0418254	0.696421	-3.56818
ZNF382	1.44047	6.00927	2.45065	0.0418486	0.696421	-3.56865
CENPF	-2.15805	9.28251	-2.44921	0.0419396	0.69693	-3.57048
FBXO38	0.996729	9.6677	2.44817	0.0420057	0.69693	-3.57181
FAM20B	-0.897235	9.20351	-2.448	0.0420169	0.69693	-3.57204
MRPL36	-1.16232	7.0007	-2.44617	0.0421331	0.697607	-3.57437
SLC39A11	-1.29249	8.09525	-2.44591	0.0421497	0.697607	-3.5747
CRYGS	1.1503	6.02682	2.44358	0.0422986	0.698082	-3.57767
S100A12	-3.59052	9.04808	-2.44358	0.0422989	0.698082	-3.57768
DDX11L9	1.96315	1.98345	2.44331	0.0423164	0.698082	-3.57803
TESK1	0.790899	8.17874	2.44136	0.0424415	0.698618	-3.58052
SOHLH2	2.09808	1.1989	2.43984	0.0425393	0.698618	-3.58246
PLXDC1	2.46	6.0284	2.43963	0.0425525	0.698618	-3.58272
TAF6	0.909315	8.44152	2.43902	0.0425918	0.698618	-3.5835
EML6	1.63068	4.06259	2.43845	0.0426289	0.698618	-3.58424
ZNF711	-3.00071	5.77797	-2.43825	0.0426417	0.698618	-3.58449
CPNE3	-1.4058	9.13747	-2.43777	0.0426728	0.698618	-3.5851
C2orf88	-1.7729	5.37113	-2.43674	0.0427393	0.698618	-3.58642
SNPH	2.53863	4.67655	2.43637	0.0427631	0.698618	-3.58689
TSPO	-1.33464	11.1655	-2.43508	0.0428469	0.699232	-3.58854
GSDMB	1.2272	8.17228	2.43437	0.0428929	0.699232	-3.58944
SOX18	-2.59814	1.11349	-2.43152	0.0430786	0.700968	-3.59309
CPT1A	-0.863776	10.9076	-2.43016	0.0431674	0.700968	-3.59482
COL5A1	-3.90407	5.18986	-2.43013	0.0431694	0.700968	-3.59486
SCARNA21	1.60539	1.2507	2.42965	0.0432007	0.700968	-3.59548
RAN	-1.004	11.5038	-2.4292	0.0432303	0.700968	-3.59605
RGS9	1.9259	3.4413	2.42673	0.0433925	0.701441	-3.59921
TPRN	0.9613	7.64606	2.42667	0.0433967	0.701441	-3.59929
EIPR1	-0.796529	8.63377	-2.4265	0.0434077	0.701441	-3.59951
SENP8	1.73993	3.26336	2.42533	0.0434845	0.701441	-3.601
AP3M2	1.06992	7.6991	2.42524	0.0434905	0.701441	-3.60112
LRRN3	3.2588	3.78047	2.42292	0.0436437	0.701869	-3.60408
APH1A	-0.990755	11.098	-2.4228	0.0436514	0.701869	-3.60423
PRKAR1B	0.954929	6.57692	2.42218	0.0436925	0.701869	-3.60502
C19orf53	-0.860103	9.04222	-2.42148	0.0437389	0.701869	-3.60592
DCAKD	0.744837	7.70118	2.42134	0.0437483	0.701869	-3.6061
ATAT1	1.33923	7.4824	2.42019	0.0438247	0.702352	-3.60757
SCARA5	-3.93282	1.6855	-2.41877	0.0439189	0.703031	-3.60938
CRMP1	1.06291	0.940709	2.41816	0.0439597	0.703031	-3.61017
SLFN14	-2.54385	3.96717	-2.41554	0.0441344	0.703831	-3.61351
LBX2	2.57236	3.4057	2.41462	0.0441963	0.703831	-3.61469
GPR62	-1.90015	0.814349	-2.41372	0.0442564	0.703831	-3.61584
AGBL5	-0.786439	8.26748	-2.41278	0.0443198	0.703831	-3.61704
LBP	-3.28987	1.90994	-2.41248	0.04434	0.703831	-3.61743
MT1G	-3.82457	1.6391	-2.41215	0.044362	0.703831	-3.61785
TBC1D10A	1.37682	6.78531	2.4117	0.0443921	0.703831	-3.61842
RGS1	-3.37427	8.42791	-2.41099	0.0444402	0.703831	-3.61933
HSD17B7P2	1.29011	5.31459	2.41075	0.0444562	0.703831	-3.61964
SNHG20	1.15378	6.89348	2.40933	0.0445518	0.703831	-3.62145
CRABP1	-4.05561	4.17095	-2.40884	0.0445853	0.703831	-3.62208
ZBED8	2.07065	4.59163	2.40818	0.0446299	0.703831	-3.62293
EPB41L5	3.44737	4.20801	2.40793	0.0446467	0.703831	-3.62324
DTX2P1-UPK3BP1-PMS2P11	1.94984	2.30918	2.40775	0.044659	0.703831	-3.62347
NDUFA6	-1.46878	9.00866	-2.40647	0.0447459	0.704336	-3.62511
BEND7	-2.67041	1.14446	-2.40558	0.0448061	0.704336	-3.62625
CENPE	-2.17539	7.65564	-2.40486	0.0448547	0.704336	-3.62716
LGALS9	1.06019	10.5211	2.40454	0.0448766	0.704336	-3.62757
SPNS3	-2.28589	8.05165	-2.40083	0.0451297	0.704658	-3.63231
HHIPL1	-3.29603	1.80883	-2.40016	0.045176	0.704658	-3.63318
DOCK6	3.39606	3.8589	2.39986	0.0451963	0.704658	-3.63356
GEMIN8	0.710725	7.47408	2.39788	0.0453324	0.704658	-3.63609
GADD45B	-1.46059	9.1693	-2.39747	0.0453604	0.704658	-3.63661
DLG2	1.48205	3.31099	2.39604	0.0454588	0.704658	-3.63844
TECR	0.837164	9.12934	2.3955	0.0454958	0.704658	-3.63913
RRAD	-1.23502	3.0485	-2.39406	0.0455956	0.704658	-3.64098
RPL38	-0.827905	12.66	-2.39369	0.0456214	0.704658	-3.64145
TRIM5	1.1205	7.51594	2.39335	0.0456445	0.704658	-3.64188
TSPYL4	-0.878131	8.82387	-2.39305	0.0456655	0.704658	-3.64227
LANCL3	-1.41128	3.2658	-2.39209	0.0457322	0.704658	-3.6435
ST3GAL3	1.21356	5.62276	2.39191	0.0457447	0.704658	-3.64373
RSPH3	0.921383	6.03664	2.39189	0.0457461	0.704658	-3.64375
COL27A1	-3.15157	5.01584	-2.39121	0.0457927	0.704658	-3.64461
CANX	-0.815078	12.3671	-2.39035	0.0458528	0.704658	-3.64572
IMPACT	-0.924324	8.2962	-2.3893	0.0459256	0.704658	-3.64705
P2RX4	1.20931	8.96961	2.38836	0.0459916	0.704658	-3.64827
SNORA5C	2.05111	3.24834	2.38636	0.0461311	0.704658	-3.65082
ADD1	0.748042	10.8635	2.38558	0.046186	0.704658	-3.65182
CASP10	1.08952	8.76961	2.38394	0.0463008	0.704658	-3.65391
PITPNM2	1.38471	7.82407	2.38315	0.0463559	0.704658	-3.65492
ZNF441	-1.43684	6.34049	-2.38276	0.0463836	0.704658	-3.65542
CCDC92	1.42136	6.70771	2.37727	0.0467715	0.704658	-3.66244
ANO5	1.90183	1.08676	2.37632	0.0468392	0.704658	-3.66366
CALCOCO2	1.38582	10.8506	2.37613	0.0468528	0.704658	-3.6639
ASMTL-AS1	1.16167	6.44866	2.37603	0.0468595	0.704658	-3.66402
ODC1	-1.25039	10.4112	-2.37572	0.0468814	0.704658	-3.66442
GAS1	-3.03092	1.29897	-2.37487	0.0469418	0.704658	-3.6655
ZC3HC1	0.873555	7.28948	2.37479	0.0469476	0.704658	-3.66561
HEXIM1	-0.821855	8.83383	-2.37433	0.0469807	0.704658	-3.6662
DIAPH1	0.739642	11.177	2.37424	0.0469873	0.704658	-3.66632
LHFPL6	2.06663	4.41901	2.37394	0.0470085	0.704658	-3.6667
TBC1D8B	-3.44227	1.72526	-2.37321	0.0470605	0.704658	-3.66763
EID3	1.00001	4.95383	2.37287	0.0470848	0.704658	-3.66807
OLFML2B	-2.19708	2.76295	-2.37285	0.0470859	0.704658	-3.66809
OCIAD2	0.89914	7.34005	2.37276	0.0470925	0.704658	-3.6682
NTRK1	4.07254	6.89079	2.3727	0.0470967	0.704658	-3.66828
BCOR	-1.10652	8.6392	-2.37166	0.0471711	0.704658	-3.66961
PORCN	0.837486	5.90954	2.37083	0.0472305	0.704658	-3.67067
ZNF746	1.00505	8.31437	2.36755	0.0474665	0.704658	-3.67487
LRRC10B	-2.98808	1.53061	-2.36704	0.0475031	0.704658	-3.67552
SLC26A4	0.959148	0.881418	2.36658	0.0475361	0.704658	-3.6761
MFSD6L	1.29885	3.63301	2.3649	0.0476573	0.704658	-3.67825
IFT74	-1.01575	7.05947	-2.36234	0.047843	0.704658	-3.68153
OLMALINC	1.72967	4.42752	2.36234	0.0478433	0.704658	-3.68153
F8A3	1.38576	4.78715	2.36106	0.0479361	0.704658	-3.68316
TRAF2	0.807414	8.05977	2.3601	0.0480062	0.704658	-3.6844
XPO6	0.912433	10.2655	2.36004	0.0480106	0.704658	-3.68447
LAPTM4B	-2.28685	6.89034	-2.35978	0.0480292	0.704658	-3.6848
LRRCC1	-1.5067	7.59562	-2.35961	0.0480417	0.704658	-3.68502
RABEP2	0.867001	8.33634	2.35954	0.0480465	0.704658	-3.6851
FBXL22	-1.65641	2.14861	-2.35927	0.0480664	0.704658	-3.68545
WDR19	0.809409	7.53994	2.35902	0.0480847	0.704658	-3.68577
MPPED1	-1.3023	0.558127	-2.35864	0.0481121	0.704658	-3.68625
CSPG5	-2.05664	0.881418	-2.35493	0.0483839	0.704658	-3.691
PROCA1	0.908776	7.19391	2.35414	0.0484422	0.704658	-3.69201
ST3GAL6	1.05145	8.13124	2.35342	0.048495	0.704658	-3.69293
PLSCR4	-2.44485	3.77451	-2.35207	0.0485945	0.704658	-3.69466
ZCWPW1	1.33035	6.75169	2.35186	0.0486102	0.704658	-3.69493
SUMO3	-0.876696	10.3446	-2.35095	0.0486774	0.704658	-3.69609
PEX14	0.821091	7.39378	2.34994	0.0487519	0.704658	-3.69738
TMOD2	1.39378	7.74334	2.34961	0.0487763	0.704658	-3.6978
CLDN6	3.2312	1.8464	2.34933	0.0487967	0.704658	-3.69816
INTS4	0.799313	8.62874	2.34899	0.0488219	0.704658	-3.69859
CTAGE10P	-1.38998	0.595704	-2.34885	0.0488323	0.704658	-3.69877
GPC4	-1.38998	0.595704	-2.34885	0.0488323	0.704658	-3.69877
FBLIM1	-0.944988	0.654995	-2.3488	0.048836	0.704658	-3.69884
LIMCH1	-1.19499	0.512138	-2.34743	0.0489378	0.704658	-3.70059
C21orf91-OT1	-1.19499	0.512138	-2.34743	0.0489378	0.704658	-3.70059
MTHFS	0.967521	4.15746	2.34595	0.0490479	0.704658	-3.70248
PCDH9	-2.3863	4.87239	-2.34538	0.0490903	0.704658	-3.70321
TMEM141	-0.862262	7.80045	-2.34512	0.0491097	0.704658	-3.70354
FAM234A	0.969057	7.81014	2.34487	0.0491287	0.704658	-3.70387
ATP2A1	1.49741	4.72937	2.34382	0.0492064	0.704658	-3.7052
SLC2A6	1.23983	7.65669	2.34375	0.0492122	0.704658	-3.7053
NOP10	-0.872424	9.28533	-2.3437	0.0492154	0.704658	-3.70535
DUSP19	1.72746	3.8672	2.34149	0.0493812	0.704658	-3.70819
NDUFA1	-1.3716	9.44674	-2.34107	0.0494125	0.704658	-3.70872
GDPD3	1.49721	6.32378	2.34093	0.049423	0.704658	-3.7089
SH2D1A	2.17746	7.78826	2.34013	0.049483	0.704658	-3.70992
TRIM8	-0.922298	8.66881	-2.33919	0.0495534	0.704658	-3.71112
PTGES	-2.22262	1.20255	-2.33893	0.0495731	0.704658	-3.71145
HSD17B10	-0.9621	9.03995	-2.33742	0.0496869	0.704658	-3.71338
WHAMMP3	-2.40006	5.53041	-2.33691	0.0497254	0.704658	-3.71404
TIMM13	-1.04288	9.59695	-2.33636	0.0497671	0.704658	-3.71474
GNL3	-0.916632	10.0783	-2.33617	0.0497817	0.704658	-3.71499
MEIS3P1	-2.10731	0.903133	-2.33583	0.0498073	0.704658	-3.71542
STOML2	-0.844435	9.79389	-2.33464	0.0498975	0.704658	-3.71695
LNP1	1.53226	3.63738	2.33416	0.0499332	0.704658	-3.71755
